# Supplementary material for: Fetal hemoglobin in umbilical cord blood in preeclamptic and normotensive pregnancies: A cross-sectional comparative study
Source: PLoS One. 2017 Apr 28;12(4):e0176697. doi: 10.1371/journal.pone.0176697 (PMC5409527; doi:10.1371/journal.pone.0176697)
Supplement: S1 Table — All the raw data used in the study including the arterial and venous ctHb, HbF%, cHbF, maternal condition and its severity as well as fetal gestational age and gender is included in this table. (XLSX) [file pone.0176697.s001.xlsx]

## Sheet: Sheet1
Patient No.	ctHb-Artery (g/L)	pH-Artery	HbF-Artery %	cHbF-Artery (g/L)	ctHb-Vein (g/L)	pH-Vein	HbF-Vein%	cHbF-Vein (g/L)	*Maternal Condition	**Severity of the maternal condition	***Gender	Gestational age (weeks)	VAcHBF (g/L)	VActHb (g/L)
1	178	7.327			175	7.395	62	108.5	0	0	2	40		-3
2	180	7.26	80	144	180	7.283	75	135	0	0	2	38	-9	0
3	172	7.324			173	7.351	65	112.45	0	0	2	40		1
4	147	7.292			146	7.416	68	99.28	0	0	2	42		-1
5	149	7.338			147	7.38	77	113.19	0	0	2	38		-2
6	139	7.309	76	105.64	151	7.349	74	111.74	0	0	2	37	6.1	12
7	144	7.279			153	7.331	57	87.21	0	0	2	40		9
8	193	7.204			192	7.303	65	124.8	0	0	2	41		-1
9	202	7.28			195	7.325	80	156	0	0	2	39		-7
10	160	7.255			161	7.314	72	115.92	0	0	2	39		1
11	180	7.278			174	7.36	87	151.38	0	0	2	39		-6
12	160	7.256			155	7.316	74	114.7	0	0	2	39		-5
13	182	7.346			183	7.392	77	140.91	0	0	2	42		1
14	155	7.264			157	7.383	73	114.61	0	0	2	39		2
15	151	7.096			153	7.23	61	93.33	0	0	2	38		2
16	166	7.254			167	7.321	78	130.26	0	0	2	35		1
17	158	7.052	60	94.8	153	7.147			0	0	2	41		-5
18	165	7.259			161	7.313	52	83.72	0	0	2	40		-4
19	172	7.152			174	7.308	88	153.12	0	0	2	37		2
20	174	7.246			175	7.389	73	127.75	0	0	2	41		1
21	159	7.372			143	7.431	74	105.82	0	0	2	40		-16
22	162	7.26	80	129.6	156	7.307			0	0	2	39		-6
23	184	7.263			185	7.299	62	114.7	0	0	2	41		1
24	168	7.323			143	7.411	93	132.99	0	0	2	39		-25
25	135	7.358	72	97.2	139	7.41	80	111.2	0	0	2	38	14	4
26	164	7.267			159	7.359	72	114.48	0	0	2	41		-5
27	156	7.207			154	7.302	83	127.82	0	0	2	39		-2
28	157	7.247	67	105.19	160	7.354	72	115.2	0	0	2	39	10.01	3
29	169	7.307	71	119.99	172	7.399	79	135.88	0	0	2	40	15.89	3
30		7.321			167	7.354	70	116.9	0	0	2	40
31	175	7.287	85	148.75	162	7.345			0	0	2	39		-13
32	166	7.28			168	7.326	79	132.72	0	0	2	38		2
33	164	7.246			162	7.332	72	116.64	0	0	2	41		-2
34	147	7.264			147	7.318	67	98.49	0	0	2	38		0
35	192	7.163	65	124.8	189	7.223	72	136.08	0	0	2	39	11.28	-3
36	159	7.282			158	7.35	82	129.56	0	0	2	39		-1
37	177	7.266			161	7.344	84	135.24	0	0	2	41		-16
38	160	7.117			161	7.231	73	117.53	1	1	2	39		1
39	143	7.268			137	7.34	79	108.23	0	0	2	38		-6
40	145	7.222			141	7.276	70	98.7	0	0	2	27		-4
41	192	7.285			189	7.412	77	145.53	0	0	2	40		-3
42	181	7.254			177	7.357	74	130.98	0	0	2	41		-4
43	161	7.28			155	7.374	69	106.95	0	0	2	37		-6
44	190	7.067			185	7.269	73	135.05	0	0	2	41		-5
45	157	7.237			152	7.359	77	117.04	0	0	2	40		-5
46	164	7.313			159	7.395	80	127.2	0	0	2	40		-5
47	174	7.325			166	7.394	49	81.34	0	0	2	40		-8
48	168	7.258			172	7.386	85	146.2	0	0	2	38		4
49	196	7.211			206	7.423	79	162.74	0	0	2	39		10
50	167	7.234	74	123.58	163	7.322	71	115.73	0	0	2	41	-7.85	-4
51	162	7.142	67	108.54	167	7.336	79	131.93	0	0	2	38	23.39	5
52	195	7.169			188	7.264	82	154.16	0	0	2	37		-7
53	136	7.34			132	7.377	90	118.8	0	0	2	38		-4
54	172	7.321			173	7.449	58	100.34	0	0	2	39		1
55	170	7.226			201	7.342	66	132.66	0	0	2	39		31
56	161	7.309			159	7.344	73	116.07	0	0	2	40		-2
57	141	7.387			140	7.468	79	110.6	0	0	2	36		-1
58	181	7.132			175	7.28	66	115.5	0	0	2	41		-6
59	177	7.241			171	7.327	87	148.77	0	0	2	40		-6
60	181	7.264			171	7.367	76	129.96	0	0	2	38		-10
61	182	7.238			171	7.402	90	153.9	0	0	2	40		-11
62	158	7.336			158	7.418	84	132.72	0	0	2	36		0
63	141	7.31			149	7.341	61	90.89	0	0	2	38		8
64	181	7.246			177	7.351	72	127.44	0	0	2	42		-4
65	165	7.283			170	7.347	65	110.5	0	0	2	41		5
66	152	7.342			158	7.425	75	118.5	0	0	2	38		6
67	128	7.323			130	7.389	87	113.1	0	0	2	39		2
68	188	7.252			171	7.405	83	141.93	0	0	2	40		-17
69	169	7.34			153	7.43	77	117.81	0	0	2	41		-16
70	180	7.115			178	7.181	64	113.92	0	0	2	41		-2
71	145	7.304			143	7.355	76	108.68	0	0	2	37		-2
72	160	7.327			159	7.356	73	116.07	0	0	2	37		-1
73	187	7.296			188	7.376	66	124.08	0	0	2	42		1
74	142	7.283			145	7.356	84	121.8	0	0	2	34		3
75	167	7.331			169	7.379	78	131.82	0	0	2	37		2
76	188	7.388			189	7.439	78	147.42	0	0	2	38		1
77	160	7.13	65	104	168	7.427	72	120.96	0	0	2	39	16.96	8
78	181	7.254			179	7.322	92	164.68	0	0	2	38		-2
79	173	7.205			151	7.437	74	111.74	0	0	2	42		-22
80	177	7.289	72	127.44	165	7.396	73	120.45	0	0	2	40	-6.99	-12
81	199	7.159			191	7.315	75	143.25	0	0	2	38		-8
82	130	7.385			145	7.443	74	107.3	0	0	2	38		15
83	163	7.158	50	81.5	146	7.269			0	0	2	38		-17
84	187	7.294			181	7.392	65	117.65	0	0	2	41		-6
85	132	7.342	79	104.28	143	7.39			0	0	2	38		11
86	180	7.264			178	7.412	67	119.26	0	0	2	40		-2
87	163	7.312			161	7.336	82	132.02	0	0	2	38		-2
88	207	7.202			199	7.392	83	165.17	0	0	2	40		-8
89	155	7.34			148	7.412	89	131.72	0	0	2	35		-7
90		7.275			176	7.389	72	126.72	0	0	2	40
91	140	7.306			151	7.531	71	107.21	0	0	2	39		11
92	212	7.091			223	7.277	74	165.02	0	0	2	37		11
93	155	7.32			151	7.396	72	108.72	0	0	2	40		-4
94	142	7.344			138	7.387	74	102.12	0	0	2	38		-4
95	150	7.286			148	7.38	73	108.04	0	0	2	39		-2
96	192	7.223			189	7.355	69	130.41	0	0	2	41		-3
97	138	7.246			131	7.319	60	78.6	0	0	2	37		-7
98	185	7.292			183	7.34	75	137.25	1	1	2	41		-2
99	162	7.279			148	7.337	59	87.32	0	0	2	40		-14
100	206	7.242			188	7.345	76	142.88	0	0	2	40		-18
101	166	7.298			163	7.367	64	104.32	0	0	2	39		-3
102	142	7.297			147	7.352	91	133.77	0	0	2	38		5
103	192	7.237			187	7.411	72	134.64	0	0	2	42		-5
104	163	7.264			149	7.363	77	114.73	0	0	2	38		-14
105	192	7.221			145	7.336	78	113.1	0	0	2	39		-47
106	197	7.287			197	7.431	88	173.36	0	0	2	37		0
107	148	7.342	80	118.4	146	7.369	80	116.8	0	0	2	38	-1.6	-2
108	163	7.348			154	7.402	81	124.74	0	0	2	36		-9
109	170	7.143	67	113.9	173	7.299	71	122.83	0	0	2	40	8.93	3
110	161	7.355			160	7.384	60	96	0	0	2	41		-1
111	165	7.003	51	84.15	166	7.062			0	0	2	41		1
112	151	7.333			155	7.48	78	120.9	0	0	2	40		4
113	171	7.386	76	129.96	164	7.444	74	121.36	0	0	2	39	-8.6	-7
114	174	7.188	73	127.02	163	7.327	73	118.99	0	0	2	38	-8.03	-11
115	143	7.307			143	7.381	76	108.68	0	0	2	37		0
116	152	7.244			141	7.331	66	93.06	0	0	2	40		-11
117	180	7.281			173	7.381	75	129.75	0	0	2	38		-7
118	145	7.243			161	7.498	69	111.09	0	0	2	39		16
119	166	7.184			165	7.279	73	120.45	0	0	2	40		-1
120	163	7.252			155	7.325	60	93	0	0	2	39		-8
121	140	7.309			143	7.367	68	97.24	0	0	2	38		3
122	159	7.291			158	7.376	96	151.68	0	0	2	31		-1
123	155	7.262			152	7.347	79	120.08	0	0	2	38		-3
124	164	7.291			155	7.378	68	105.4	0	0	2	38		-9
125	179	7.299			177	7.36	75	132.75	0	0	2	40		-2
126	175	7.261			177	7.356	72	127.44	0	0	2	37		2
127	170	7.297			170	7.397	80	136	0	0	2	38		0
128	158	7.199			162	7.455	72	116.64	0	0	2	39		4
129	191	7.283			188	7.353	75	141	0	0	2	37		-3
130	169	7.284			170	7.332	74	125.8	0	0	2	38		1
131	148	6.944			131	7.288	83	108.73	0	0	2	26		-17
132	180	7.322			189	7.426	78	147.42	0	0	2	39		9
133	171	7.24			175	7.372	72	126	0	0	2	40		4
134	177	7.311			176	7.36	71	124.96	0	0	2	37		-1
135	201	7.276			190	7.378	83	157.7	0	0	2	40		-11
136	156	7.164			139	7.315	62	86.18	0	0	2	41		-17
137	134	7.273			133	7.343	76	101.08	0	0	2	40		-1
138	154	7.262			150	7.34	67	100.5	0	0	2	38		-4
139	171	7.306			162	7.41	78	126.36	0	0	2	38		-9
140	153	7.063			157	7.303	57	89.49	0	0	2	41		4
141	164	7.206			168	7.304	72	120.96	0	0	2	40		4
142	176	7.182			170	7.317	59	100.3	0	0	2	41		-6
143	130	7.299			128	7.336	85	108.8	0	0	2	37		-2
144	181	7.292			176	7.353	71	124.96	0	0	2	40		-5
145	147	7.256			149	7.332	90	134.1	0	0	2	38		2
146	183	7.149			167	7.286	63	105.21	0	0	2	41		-16
147	142	7.194			138	7.255	68	93.84	0	0	2	40		-4
148	165	7.265			153	7.374	58	88.74	0	0	2	42		-12
149	150	7.315			147	7.394	82	120.54	0	0	2	37		-3
150	148	7.358			145	7.405	71	102.95	0	0	2	41		-3
151	169	7.246	60	101.4	165	7.288			0	0	2	39		-4
152	224	7.286			223	7.348	70	156.1	0	0	2	37		-1
153	171	7.266	75	128.25	161	7.336	79	127.19	0	0	2	38	-1.06	-10
154	149	7.362			154	7.418	67	103.18	0	0	2	42		5
155	159	7.357			158	7.401	76	120.08	0	0	2	36		-1
156	147	7.108			149	7.274	64	95.36	0	0	2	40		2
157	173	7.349			170	7.407	75	127.5	0	0	2	39		-3
158	176	7.294			164	7.359	62	101.68	0	0	2	37		-12
159	151	7.346			147	7.371	68	99.96	0	0	2	39		-4
160	157	7.312			154	7.346	71	109.34	0	0	2	37		-3
161	157	7.337			164	7.37	69	113.16	0	0	2	38		7
162	158	7.326			154	7.381	80	123.2	0	0	2	39		-4
163	167	7.363			167	7.396	82	136.94	0	0	2	40		0
164	183	7.291			191	7.366	74	141.34	0	0	2	40		8
165	146	7.237			141	7.335	70	98.7	0	0	2	40		-5
166	184	7.216			160	7.379	81	129.6	0	0	2	40		-24
167	166	7.201	60	99.6	138	7.39	66	91.08	0	0	2	41	-8.52	-28
168	191	7.142	50	95.5	187	7.211			0	0	2	41		-4
169	163	7.439	6	9.78	159	7.527	60	95.4	0	0	2	40	85.62	-4
170	155	7.269			158	7.326	73	115.34	0	0	2	37		3
171	162	7.248			162	7.33	81	131.22	0	0	2	32		0
172	161	7.131	61	98.21	156	7.28	70	109.2	0	0	2	42	10.99	-5
173	180	7.187			179	7.367	65	116.35	0	0	2	41		-1
174	154	7.354			159	7.421	85	135.15	0	0	2	38		5
175	160	7.275			164	7.345	71	116.44	0	0	2	42		4
176	166	7.189			158	7.281	56	88.48	0	0	2	40		-8
177	157	7.192			161	7.314	77	123.97	0	0	2	39		4
178	174	7.263	76	132.24	165	7.349	79	130.35	0	0	2	39	-1.89	-9
179	152	7.159			147	7.368	77	113.19	0	0	2	38		-5
180	163	7.117			161	7.268	72	115.92	1	1	2	40		-2
181	178	7.193	62	110.36	175	7.307	71	124.25	0	0	2	39	13.89	-3
182	155	7.349	84	130.2	154	7.413	89	137.06	0	0	2	33	6.86	-1
183	168	7.261			167	7.432	79	131.93	0	0	2	39		-1
184	160	7.24	69	110.4	141	7.381	79	111.39	0	0	2	40	0.99	-19
185	151	7.265			147	7.37	77	113.19	1	1	2	31		-4
186	179	7.292			187	7.456	79	147.73	0	0	2	42		8
187	146	7.33	75	109.5	140	7.394	77	107.8	0	0	2	38	-1.7	-6
188	167	7.312			167	7.396	81	135.27	0	0	2	40		0
189	155	7.379			144	7.501	86	123.84	0	0	2	40		-11
190	144	7.3			144	7.335	75	108	1	2	2	38		0
191	184	7.268			178	7.336	86	153.08	0	0	2	40		-6
192	163	7.31			154	7.403	71	109.34	0	0	2	38		-9
193	168	7.229			153	7.383	74	113.22	0	0	2	40		-15
194	155	7.301			161	7.329	87	140.07	0	0	2	38		6
195	147	7.248			148	7.284	73	108.04	1	1	2	39		1
196	137	7.404	82	112.34	130	7.464	89	115.7	0	0	2	39	3.36	-7
197	149	7.267			149	7.34	83	123.67	0	0	2	38		0
198	157	7.332			157	7.401	74	116.18	0	0	2	38		0
199	179	7.276			180	7.368	83	149.4	0	0	2	38		1
200	157	7.181	54	84.78	149	7.26			0	0	2	41		-8
201	192	7.23			189	7.344	90	170.1	0	0	2	38		-3
202	162	7.264			157	7.408	62	97.34	0	0	2	40		-5
203	147	7.371			145	7.437	78	113.1	0	0	2	40		-2
204	159	7.224	66	104.94	149	7.367	74	110.26	0	0	2	40	5.32	-10
205	189	7.19			187	7.387	83	155.21	0	0	2	39		-2
206	190	7.219			177	7.349	65	115.05	0	0	2	39		-13
207	148	7.325			149	7.382	72	107.28	0	0	2	38		1
208	145	7.283			144	7.468	81	116.64	0	0	2	39		-1
209	156	7.171			151	7.306	73	110.23	0	0	2	40		-5
210	162	7.182			163	7.306	57	92.91	0	0	2	40		1
211	155	7.289			152	7.372	73	110.96	0	0	2	38		-3
212	163	7.251			161	7.324	65	104.65	0	0	2	38		-2
213	174	7.232			166	7.372	76	126.16	0	0	2	40		-8
214	167	7.277			166	7.368	73	121.18	0	0	2	41		-1
215	148	7.326			138	7.373	67	92.46	0	0	2	38		-10
216	175	7.295			176	7.385	78	137.28	0	0	2	40		1
217	149	7.292			146	7.461	78	113.88	0	0	2	39		-3
218	160	7.33			159	7.537	91	144.69	0	0	2	39		-1
219	168	7.371			169	7.465	84	141.96	0	0	2	35		1
220	150	7.341			147	7.382	80	117.6	0	0	2	34		-3
221	134	7.234			134	7.331	60	80.4	0	0	2	40		0
222	155	7.322			159	7.372	82	130.38	0	0	2	38		4
223	174	7.229	68	118.32	165	7.375	77	127.05	0	0	2	40	8.73	-9
224	173	7.222	51	88.23	167	7.305			0	0	2	41		-6
225	206	7.292			201	7.386	75	150.75	0	0	2	39		-5
226	190	7.222			187	7.318	75	140.25	0	0	2	39		-3
227	142	7.239			141	7.351	61	86.01	0	0	2	40		-1
228	148	7.25			142	7.328	75	106.5	0	0	2	38		-6
229	150	7.31			147	7.373	64	94.08	0	0	2	38		-3
230	157	7.172			154	7.28	66	101.64	0	0	2	41		-3
231	160	7.174			157	7.251	62	97.34	0	0	2	41		-3
232	172	7.034			171	7.132	61	104.31	0	0	2	39		-1
233	191	7.282			192	7.385	77	147.84	0	0	2	40		1
234	162	7.3			154	7.395	73	112.42	0	0	2	38		-8
235	164	7.253			161	7.303	64	103.04	0	0	2	40		-3
236	174	7.344			173	7.384	75	129.75	0	0	2	40		-1
237	156	7.228			157	7.294	84	131.88	0	0	2	35		1
238	153	7.297			153	7.352	84	128.52	0	0	2	39		0
239	169	7.297			173	7.338	78	134.94	0	0	2	39		4
240	155	7.32			156	7.356	70	109.2	0	0	2	40		1
241	162	7.253			148	7.338	86	127.28	0	0	2	39		-14
242	180	7.3			152	7.346	82	124.64	0	0	2	43		-28
243	158	7.33			158	7.396	76	120.08	0	0	2	39		0
244	167	7.294			167	7.346	79	131.93	0	0	2	38		0
245	138	7.116	55	75.9	139	7.192			0	0	2	41		1
246	171	7.228			168	7.28	78	131.04	0	0	2	37		-3
247	140	7.335	74	103.6	137	7.379	77	105.49	0	0	2	39	1.89	-3
248	167	7.087			178	7.192	57	101.46	0	0	2	42		11
249	178	7.244			173	7.354	75	129.75	0	0	2	39		-5
250	176	7.246	72	126.72	196	7.422	80	156.8	0	0	2	39	30.08	20
251	172	7.288			177	7.387	72	127.44	0	0	2	41		5
252	157	7.298			160	7.332	63	100.8	0	0	2	42		3
253	165	7.293			146	7.412	87	127.02	0	0	2	36		-19
254	160	7.33			162	7.388	66	106.92	0	0	2	38		2
255	155	7.274			137	7.336	81	110.97	0	0	2	41		-18
256	189	7.22	79	149.31	164	7.32	81	132.84	0	0	2	39	-16.47	-25
257	176	7.312			179	7.378	71	127.09	0	0	2	40		3
258	167	7.274			159	7.348	79	125.61	0	0	2	39		-8
259	158	7.32			162	7.397	59	95.58	0	0	2	40		4
260	199	7.245			186	7.349	82	152.52	0	0	2	38		-13
261	142	7.221			138	7.288	68	93.84	0	0	2	39		-4
262	168	7.275			151	7.43	80	120.8	0	0	2	39		-17
263	177	7.234			168	7.352	74	124.32	0	0	2	40		-9
264	166	7.285			147	7.395	77	113.19	0	0	2	38		-19
265	138	7.33	75	103.5	144	7.36	78	112.32	0	0	2	37	8.82	6
266	159	7.288			159	7.36	68	108.12	0	0	2	40		0
267	157	7.256			159	7.395	56	89.04	0	0	2	40		2
268	160	7.253			164	7.365	80	131.2	0	0	2	38		4
269	151	7.296			156	7.361	69	107.64	0	0	2	39		5
270	163	7.268			166	7.34	84	139.44	0	0	2	38		3
271	200	7.023			197	7.118	60	118.2	0	0	2	25		-3
272	127	7.296			130	7.334	72	93.6	1	1	2	39		3
273	154	7.294			153	7.352	75	114.75	0	0	2	39		-1
274	160	7.168			164	7.344	69	113.16	0	0	2	39		4
275	140	7.239			146	7.389	79	115.34	0	0	2	42		6
276	168	7.257			177	7.331	60	106.2	0	0	2	41		9
277	164	7.14	69	113.16	161	7.207	75	120.75	0	0	2	41	7.59	-3
278	158	7.17			140	7.489	76	106.4	0	0	2	41		-18
279	161	7.19			136	7.361	78	106.08	0	0	2	38		-25
280	159	7.288			163	7.333	77	125.51	0	0	2	40		4
281	137	7.255			167	7.412	78	130.26	1	1	2	37		30
282	134	7.292			141	7.351	67	94.47	0	0	2	39		7
283	171	7.304			173	7.392	75	129.75	0	0	2	40		2
284	169	7.285			165	7.335	60	99	0	0	2	41		-4
285	169	7.382			167	7.431	73	121.91	0	0	2	36		-2
286	183	7.357			179	7.42	77	137.83	0	0	2	39		-4
287	181	7.282	60	108.6	171	7.368	66	112.86	0	0	2	41	4.26	-10
288	126	7.293			139	7.452	76	105.64	0	0	2	39		13
289	191	7.133			221	7.424	79	174.59	0	0	2	40		30
290	155	7.37			157	7.438	81	127.17	0	0	2	40		2
291	150	7.178	81	121.5	149	7.238			0	0	2	39		-1
292	186	7.166			176	7.317	81	142.56	0	0	2	41		-10
293	168	7.259			166	7.287	86	142.76	0	0	2	37		-2
294	172	7.271			164	7.358	69	113.16	0	0	2	41		-8
295	180	7.293	78	140.4	174	7.321	77	133.98	0	0	2	40	-6.42	-6
296	167	7.294			163	7.344	82	133.66	0	0	2	39		-4
297	159	7.237	68	108.12	159	7.265			0	0	2	38		0
298	196	7.274			192	7.375	80	153.6	0	0	2	40		-4
299	177	7.366			176	7.423	70	123.2	0	0	2	41		-1
300	185	7.16	69	127.65	173	7.31	75	129.75	0	0	2	40	2.1	-12
301	159	7.298	70	111.3	152	7.376	80	121.6	0	0	2	39	10.3	-7
302	161	7.316			154	7.367	73	112.42	0	0	2	39		-7
303	183	7.301			163	7.363	66	107.58	0	0	2	39		-20
304	162	7.318			163	7.388	74	120.62	0	0	2	39		1
305	149	7.314			156	7.368	80	124.8	0	0	2	38		7
306	175	7.275			177	7.364	65	115.05	0	0	2	40		2
307	169	7.277			173	7.319	72	124.56	0	0	2	39		4
308	122	7.302			126	7.372	88	110.88	0	0	2	37		4
309	130	7.363			131	7.413	91	119.21	0	0	2	38		1
310	169	7.308			167	7.456	82	136.94	0	0	2	39		-2
311	184	7.295			184	7.379	79	145.36	0	0	2	39		0
312	156	7.321			160	7.411	67	107.2	0	0	2	38		4
313	181	7.255			188	7.4	70	131.6	0	0	2	37		7
314	181	7.281			172	7.365	61	104.92	0	0	2	39		-9
315	179	7.264			177	7.365	73	129.21	0	0	2	37		-2
316	182	7.324			183	7.397	75	137.25	0	0	2	39		1
317	183	7.197			184	7.269	87	160.08	0	0	2	38		1
318		7.187			177	7.31	62	109.74	0	0	2	39
319	151	7.322			154	7.365	75	115.5	0	0	2	37		3
320	178	7.195	71	126.38	150	7.368	81	121.5	0	0	2	39	-4.88	-28
321	175	7.373			176	7.406	73	128.48	0	0	2	37		1
322	157	7.294			158	7.369	79	124.82	0	0	2	36		1
323	176	7.155			170	7.286	71	120.7	0	0	2	41		-6
324	152	7.274			154	7.314	87	133.98	0	0	2	38		2
325	154	7.251			153	7.363	77	117.81	0	0	2	39		-1
326	154	7.362	69	106.26	164	7.417	76	124.64	0	0	2	40	18.38	10
327	169	7.095			154	7.251	67	103.18	0	0	2	41		-15
328	172	7.251			159	7.37	76	120.84	0	0	2	41		-13
329	162	7.152			163	7.285	76	123.88	0	0	2	35		1
330	171	7.272			174	7.3	67	116.58	0	0	2	38		3
331	142	7.313			146	7.366	70	102.2	0	0	2	38		4
332	181	7.307			179	7.351	60	107.4	0	0	2	42		-2
333	180	7.334			177	7.396	80	141.6	0	0	2	38		-3
334	151	7.211			158	7.367	83	131.14	0	0	2	40		7
335	123	7.355			143	7.388	68	97.24	0	0	2	40		20
336	179	7.116			168	7.328	64	107.52	0	0	2	40		-11
337	135	7.301			126	7.354	69	86.94	0	0	2	38		-9
338	156	7.279			150	7.373	81	121.5	0	0	2	38		-6
339	155	7.257			138	7.345	65	89.7	0	0	2	40		-17
340	164	7.301			168	7.351	70	117.6	0	0	2	37		4
341	153	7.152			153	7.244	59	90.27	0	0	2	39		0
342	189	7.263	80	151.2	177	7.347	79	139.83	0	0	2	39	-11.37	-12
343	142	7.227			121	7.379	83	100.43	0	0	2	40		-21
344	158	7.336			159	7.398	76	120.84	0	0	2	39		1
345	174	7.31			174	7.336	77	133.98	0	0	2	39		0
346	160	7.235			167	7.379	75	125.25	0	0	2	41		7
347	164	7.327			165	7.381	78	128.7	0	0	2	38		1
348	169	7.335			169	7.364	75	126.75	0	0	2	38		0
349	183	7.268			180	7.301	68	122.4	0	0	2	41		-3
350	179	7.335			171	7.374	52	88.92	0	0	2	40		-8
351	158	7.284			152	7.355	81	123.12	0	0	2	39		-6
352	176	7.264			175	7.319	59	103.25	0	0	2	42		-1
353	166	7.194			162	7.305	66	106.92	0	0	2	40		-4
354	183	7.283			184	7.34	65	119.6	0	0	2	39		1
355	182	7.249			172	7.375	82	141.04	0	0	2	39		-10
356	169	7.27			166	7.362	77	127.82	0	0	2	38		-3
357	103	7.315			102	7.386	99	100.98	0	0	2	34		-1
358	165	7.177	72	118.8	155	7.391	81	125.55	0	0	2	35	6.75	-10
359	197	7.219			194	7.299	74	143.56	0	0	2	38		-3
360	166	7.194			159	7.323	65	103.35	0	0	2	41		-7
361	156	7.381			160	7.422	86	137.6	0	0	2	41		4
362	172	7.288			181	7.366	72	130.32	0	0	2	39		9
363	154	7.304			152	7.412	61	92.72	0	0	2	39		-2
364	212	7.216			209	7.378	74	154.66	0	0	2	39		-3
365	149	7.343			152	7.389	67	101.84	0	0	2	41		3
366	160	7.26			160	7.371	71	113.6	0	0	2	38		0
367	156	7.176	63	98.28	158	7.305	76	120.08	0	0	2	42	21.8	2
368	187	7.233			184	7.364	70	128.8	0	0	2	39		-3
369	184	7.25			181	7.337	65	117.65	0	0	2	42		-3
370	146	7.32	19	27.74	144	7.345	62	89.28	0	0	2	37	61.54	-2
371	151	7.221			142	7.355	85	120.7	0	0	2	36		-9
372	172	7.171			158	7.243	71	112.18	0	0	2	38		-14
373	164	7.364	75	123	158	7.395	87	137.46	0	0	2	38	14.46	-6
374	183	7.179			178	7.281	77	137.06	0	0	2	40		-5
375	152	7.301			129	7.377	87	112.23	0	0	2	36		-23
376	122	7.3			141	7.351	94	132.54	0	0	2	35		19
377	167	7.349	86	143.62	163	7.42	84	136.92	0	0	2	41	-6.7	-4
378	142	7.212			141	7.295	82	115.62	0	0	2	38		-1
379	149	7.281			156	7.346	70	109.2	0	0	2	40		7
380	193	7.128			216	7.326	84	181.44	0	0	2	36		23
381	151	7.336			150	7.388	63	94.5	0	0	2	39		-1
382	153	7.317			148	7.38	76	112.48	0	0	2	38		-5
383	165	7.309			157	7.355	79	124.03	0	0	2	38		-8
384	176	7.222			175	7.323	80	140	0	0	2	38		-1
385	159	7.291			150	7.406	77	115.5	0	0	2	40		-9
386	154	7.258			153	7.309	71	108.63	0	0	2	40		-1
387	217	7.358			217	7.465	65	141.05	0	0	2	41		0
388	179	7.241			165	7.322	78	128.7	0	0	2	39		-14
389	186	7.331			182	7.403	74	134.68	0	0	2	40		-4
390	160	7.118			156	7.393	83	129.48	0	0	2	39		-4
391	158	7.276			155	7.331	57	88.35	0	0	2	42		-3
392	140	7.315			138	7.364	78	107.64	0	0	2	38		-2
393	174	7.215			172	7.324	72	123.84	0	0	2	41		-2
394	169	7.311			156	7.369	56	87.36	0	0	2	42		-13
395	179	7.341	78	139.62	172	7.443	84	144.48	0	0	2	38	4.86	-7
396	188	7.116			177	7.299	81	143.37	0	0	2	40		-11
397	172	7.274			169	7.352	82	138.58	0	0	2	37		-3
398	151	7.297			150	7.376	77	115.5	0	0	2	38		-1
399	167	7.255			158	7.359	78	123.24	0	0	2	40		-9
400	159	7.116			165	7.208	61	100.65	0	0	2	40		6
401	151	7.335	73	110.23	150	7.361	75	112.5	0	0	2	33	2.27	-1
402	151	7.289			153	7.352	59	90.27	0	0	2	39		2
403	148	7.172			145	7.364	74	107.3	0	0	2	38		-3
404	153	7.218			159	7.311	77	122.43	0	0	2	39		6
405	148	7.207	78	115.44	146	7.318	75	109.5	0	0	2	40	-5.94	-2
406	183	7.081			181	7.246	66	119.46	0	0	2			-2
407	144	7.235			147	7.3	57	83.79	0	0	2	40		3
408	170	7.267	80	136	153	7.37	79	120.87	0	0	2	41	-15.13	-17
409	196	7.154			186	7.284	66	122.76	0	0	2	40		-10
410	176	7.357			176	7.434	77	135.52	1	1	2	41		0
411	189	7.299			193	7.479	76	146.68	0	0	2	38		4
412	159	7.218			160	7.266	61	97.6	0	0	2	40		1
413	190	7.282			192	7.346	84	161.28	0	0	2	41		2
414	164	7.241			183	7.423	76	139.08	0	0	2	39		19
415	183	7.204	55	100.65	181	7.247	52	94.12	0	0	2	41	-6.53	-2
416	159	7.287			158	7.406	59	93.22	0	0	2	41		-1
417	196	7.33			193	7.398	76	146.68	0	0	2	38		-3
418	186	7.228			173	7.376	74	128.02	0	0	2	39		-13
419	189	7.311			191	7.335	85	162.35	0	0	2	39		2
420	177	7.245			165	7.38	73	120.45	1	1	2	42		-12
421	121	7.339	87	105.27	143	7.377	83	118.69	0	0	2	41	13.42	22
422	201	7.17			195	7.31	73	142.35	0	0	2	40		-6
423	173	7.236			169	7.322	77	130.13	0	0	2	38		-4
424	157	7.145			168	7.356	62	104.16	0	0	2	40		11
425	192	7.243			192	7.363	59	113.28	0	0	2	40		0
426	172	7.314			157	7.384	53	83.21	0	0	2	42		-15
427	166	7.297			167	7.362	70	116.9	0	0	2	42		1
428	138	7.182			131	7.307	58	75.98	0	0	2	42		-7
429	163	7.338	78	127.14	142	7.386	77	109.34	0	0	2	38	-17.8	-21
430	151	7.356	72	108.72	152	7.393	80	121.6	0	0	2	40	12.88	1
431	181	7.156	56	101.36	173	7.286	67	115.91	0	0	2	40	14.55	-8
432	155	7.374	76	117.8	150	7.397	73	109.5	0	0	2	39	-8.3	-5
433	154	7.135			152	7.322	94	142.88	0	0	2	34		-2
434	166	7.365			162	7.432	75	121.5	0	0	2	41		-4
435	160	7.126			167	7.249	66	110.22	0	0	2	40		7
436	191	7.125			191	7.29	71	135.61	0	0	2	42		0
437	153	7.309			159	7.382	75	119.25	0	0	2	40		6
438	141	7.241			127	7.352	84	106.68	0	0	2	38		-14
439	158	7.341			161	7.388	70	112.7	0	0	2	38		3
440	180	7.334	60	108	178	7.389	65	115.7	0	0	2	39	7.7	-2
441	183	7.117	71	129.93	179	7.187			0	0	2	41		-4
442	186	7.256	60	111.6	180	7.352	59	106.2	0	0	2	40	-5.4	-6
443	176	7.159			170	7.363	65	110.5	0	0	2	39		-6
444	184	7.25			178	7.34	77	137.06	0	0	2	38		-6
445	168	7.299			167	7.347	75	125.25	0	0	2	40		-1
446	164	7.389			165	7.473	77	127.05	0	0	2	40		1
447	161	7.332			159	7.409	85	135.15	0	0	2	38		-2
448	170	7.265			160	7.35	68	108.8	0	0	2	39		-10
449	159	7.37			164	7.436	72	118.08	0	0	2	40		5
450	164	7.344			178	7.419	66	117.48	0	0	2	41		14
451	182	7.204	67	121.94	163	7.342	78	127.14	0	0	2	36	5.2	-19
452	146	7.355			137	7.417	75	102.75	0	0	2	41		-9
453	165	7.169			169	7.344	79	133.51	0	0	2	41		4
454	154	7.235			176	7.405	83	146.08	0	0	2	38		22
455	190	7.198	60	114		7.307			0	0	2	39
456	137	7.334			138	7.395	76	104.88	0	0	2	38		1
457	171	7.259			166	7.359	81	134.46	0	0	2	39		-5
458	183	6.979			187	7.237	58	108.46	0	0	2	40		4
459	169	7.311			175	7.344	79	138.25	0	0	2	36		6
460	178	7.138			171	7.279	69	117.99	0	0	2	40		-7
461	170	7.219	70	119	151	7.307	73	110.23	0	0	2	40	-8.77	-19
462	161	7.313	84	135.24	163	7.367	84	136.92	0	0	2	35	1.68	2
463	187	7.194			201	7.334	70	140.7	0	0	2	38		14
464	157	7.208			155	7.33	83	128.65	0	0	2	34		-2
465	177	7.094	58	102.66	159	7.271	67	106.53	0	0	2	40	3.87	-18
466	185	7.292			182	7.363	85	154.7	0	0	2	38		-3
467	150	7.332			148	7.421	80	118.4	0	0	2	38		-2
468	200	7.346			190	7.374	82	155.8	0	0	2	39		-10
469	182	7.311			180	7.337	70	126	0	0	2	39		-2
470	158	7.355			162	7.423	80	129.6	0	0	2	36		4
471	169	7.331			160	7.45	78	124.8	0	0	2	39		-9
472	196	7.226			191	7.292	74	141.34	0	0	2	38		-5
473	149	7.28	60	89.4	139	7.378	66	91.74	0	0	2	41	2.34	-10
474	176	7.223			170	7.358	62	105.4	0	0	2	38		-6
475	141	7.385			141	7.447	64	90.24	0	0	2	39		0
476	162	7.346			165	7.382	73	120.45	0	0	2	38		3
477	144	7.27			143	7.346	76	108.68	0	0	2	40		-1
478	148	7.226			149	7.327	78	116.22	0	0	2	38		1
479	195	7.151			185	7.274	57	105.45	0	0	2	41		-10
480	167	7.31			158	7.368	68	107.44	0	0	2	39		-9
481	168	7.318			164	7.404	71	116.44	0	0	2	39		-4
482	167	7.33	57	95.19	162	7.352	62	100.44	0	0	2	41	5.25	-5
483	187	7.245			186	7.313	60	111.6	0	0	2	39		-1
484	177	7.252			175	7.302	78	136.5	0	0	2	38		-2
485	163	7.31			167	7.384	72	120.24	0	0	2	40		4
486	175	7.161			154	7.376	82	126.28	0	0	2	37		-21
487	159	7.299			161	7.35	70	112.7	0	0	2	38		2
488	162	7.325	73	118.26	162	7.353	74	119.88	0	0	2	38	1.62	0
489	183	7.237			177	7.323	65	115.05	0	0	2	40		-6
490	174	7.187			173	7.265	61	105.53	0	0	2	40		-1
491	168	7.058			165	7.325	63	103.95	0	0	2	40		-3
492	169	7.225			161	7.335	63	101.43	0	0	2	38		-8
493	179	7.158			173	7.269	78	134.94	0	0	2	38		-6
494	181	7.201	67	121.27	143	7.359	83	118.69	0	0	2	39	-2.58	-38
495	168	7.179			175	7.342	76	133	0	0	2	41		7
496	176	7.182			176	7.325	74	130.24	0	0	2	39		0
497	149	7.058			151	7.171	76	114.76	0	0	2	38		2
498	144	7.256	79	113.76	143	7.319	87	124.41	0	0	2	34	10.65	-1
499	175	7.183	70	122.5	163	7.285	72	117.36	0	0	2	40	-5.14	-12
500	154	7.279			159	7.392	77	122.43	0	0	2	39		5
501	184	7.223	81	149.04	158	7.332	82	129.56	0	0	2	40	-19.48	-26
502	172	7.288			169	7.367	68	114.92	0	0	2	40		-3
503	155	7.284			154	7.359	74	113.96	0	0	2	38		-1
504	174	7.288	72	125.28	181	7.363	66	119.46	0	0	2	40	-5.82	7
505	154	7.259	61	93.94	158	7.334	67	105.86	0	0	2	40	11.92	4
506	164	7.262			163	7.407	77	125.51	0	0	2	43		-1
507	161	7.272			163	7.346	81	132.03	0	0	2	41		2
508	173	7.105	70	121.1	153	7.256	83	126.99	0	0	2	37	5.89	-20
509	167	7.204	69	115.23	154	7.318	71	109.34	0	0	2	40	-5.89	-13
510	157	7.312			163	7.333	53	86.39	0	0	2	42		6
511	186	7.267	70	130.2	172	7.328	69	118.68	0	0	2	40	-11.52	-14
512	160	7.05	54	86.4	160	7.073			0	0	2	40		0
513	134	7.317			150	7.379	10	150	0	0	2	30		16
514	155	7.327			156	7.381	60	93.6	0	0	2	38		1
515	148	7.267			151	7.351	70	105.7	0	0	2	41		3
516	139	7.256	50	69.5	143	7.323	54	77.22	0	0	2	40	7.72	4
517	182	7.104			196	7.31	71	139.16	0	0	2	39		14
518	154	7.327			158	7.382	72	113.76	0	0	2	39		4
519	144	7.333			146	7.39	68	99.28	0	0	2	38		2
520	151	7.234			151	7.288	68	102.68	0	0	2	39		0
521	162	7.292			163	7.363	85	138.55	0	0	2	38		1
522	156	7.097			157	7.231	70	109.9	0	0	2	41		1
523	145	7.341			142	7.4	86	122.12	0	0	2	38		-3
524	147	7.407	75	110.25	146	7.453	70	102.2	0	0	2	40	-8.05	-1
525	160	7.271			166	7.412	79	131.14	0	0	2	38		6
526	142	7.265			156	7.345	85	132.6	0	0	2	38		14
527	174	7.199			170	7.301	79	134.3	0	0	2	42		-4
528	158	7.217	68	107.44	146	7.376	79	115.34	0	0	2	39	7.9	-12
529	177	7.127			162	7.343	77	124.74	0	0	2	38		-15
530	174	7.339			167	7.397	75	125.25	0	0	2	40		-7
531	159	7.38			160	7.434	69	110.4	0	0	2	40		1
532	171	7.23			174	7.321	80	139.2	0	0	2	37		3
533	150	7.335			151	7.47	60	90.6	0	0	2	40		1
534	170	7.154			184	7.245	75	138	0	0	2	40		14
535	180	7.366			170	7.512	80	136	0	0	2	38		-10
536	160	7.411	76	121.6	166	7.496	76	126.16	0	0	2	38	4.56	6
537	156	7.325			156	7.372	75	117	0	0	2	39		0
538	158	7.326			142	7.361	83	117.86	0	0	2	39		-16
539	169	7.209	67	113.23	162	7.31	69	111.78	0	0	2	39	-1.45	-7
540	169	7.347	57	96.33	169	7.379	63	106.47	0	0	2	42	10.14	0
541	155	7.177	61	94.55	152	7.256	69	104.88	0	0	2	39	10.33	-3
542	171	7.194			163	7.318	71	115.73	0	0	2	40		-8
543	156	7.354			157	7.443	70	109.9	0	0	2	38		1
544	149	7.315			146	7.369	76	110.96	0	0	2	39		-3
545	154	7.311	63	97.02	152	7.359	66	100.32	0	0	2	39	3.3	-2
546	150	7.361			141	7.405	90	126.9	0	0	2	37		-9
547	177	7.359			166	7.398	75	124.5	0	0	2	40		-11
548		7.236			168	7.284	63	105.84	0	0	2	39
549	148	7.343			129	7.41	75	96.75	0	0	2	38		-19
550	161	7.306	63	101.43	161	7.361	62	99.82	1	1	2	40	-1.61	0
551	171	7.206			167	7.312	73	121.91	0	0	2	38		-4
552	154	7.288			151	7.313	85	128.35	0	0	2	39		-3
553	186	7.154			186	7.233	53	98.58	0	0	2	42		0
554	135	7.327			136	7.361	66	89.76	0	0	2	40		1
555	126	7.29			129	7.318	86	110.94	0	0	2	39		3
556	160	7.29			167	7.36	68	113.56	0	0	2	39		7
557	180	7.19			171	7.274	68	116.28	0	0	2	41		-9
558	166	7.345	77	127.82	173	7.385	76	131.48	0	0	2	39	3.66	7
559	161	7.16			187	7.397	84	157.08	0	0	2	40		26
560	78	7.388			150	7.458	76	114	0	0	2	40		72
561	150	7.235	64	96	147	7.294	78	114.66	0	0	2	39	18.66	-3
562	181	7.186			178	7.291	67	119.26	0	0	2	41		-3
563	161	7.387			157	7.476	74	116.18	0	0	2	42		-4
564	171	7.304			158	7.408	71	112.18	0	0	2	40		-13
565	156	7.308			148	7.4	74	109.52	0	0	2	38		-8
566	173	7.152			140	7.397	86	120.4	0	0	2	35		-33
567	171	7.308			167	7.387	87	145.29	0	0	2	40		-4
568	147	7.257	64	94.08	154	7.305	72	110.88	0	0	2	40	16.8	7
569	161	7.194			154	7.347	72	110.88	0	0	2	39		-7
570		7.298			160	7.323	81	129.6	0	0	2	38
571	159	7.275			157	7.355	84	131.88	0	0	2	38		-2
572	145	7.246			129	7.418	84	108.36	0	0	2	40		-16
573	159	7.343			148	7.402	62	91.76	0	0	2	40		-11
574	122	7.35	87	106.14	121	7.373	84	101.64	0	0	2	35	-4.5	-1
575	151	7.287			149	7.354	76	113.24	0	0	2	39		-2
576	188	7.304			172	7.414	72	123.84	0	0	2	40		-16
577	145	7.396			147	7.489	76	111.72	0	0	2	40		2
578	139	7.269			139	7.381	80	111.2	0	0	2	38		0
579	163	7.335			150	7.436	78	117	0	0	2	39		-13
580	149	7.291			150	7.341	80	120	0	0	2	38		1
581	160	7.187			155	7.311	79	122.45	0	0	2	42		-5
582	167	7.324			167	7.348	75	125.25	0	0	2	37		0
583	170	7.247			164	7.376	73	119.72	0	0	2	38		-6
584	140	7.302			145	7.359	58	84.1	0	0	2	40		5
585	180	7.37			182	7.465	62	112.84	0	0	2	40		2
586	145	7.293			143	7.368	73	104.39	0	0	2	38		-2
587	143	7.211			150	7.339	64	96	0	0	2	40		7
588	194	7.351			132	7.446	75	99	0	0	2	40		-62
589	162	7.181			162	7.317	71	115.02	0	0	2	38		0
590	164	7.234			169	7.372	59	99.71	0	0	2	38		5
591	142	7.227			146	7.289	74	108.04	0	0	2	40		4
592	194	7.221	75	145.5	182	7.32	79	143.78	1	1	2	38	-1.72	-12
593	173	7.346			182	7.461	76	138.32	0	0	2	39		9
594	148	7.379			153	7.42	63	96.39	0	0	2	40		5
595	149	7.267			144	7.329	84	120.96	0	0	2	37		-5
596	155	7.205	58	89.9	147	7.299	69	101.43	0	0	2	40	11.53	-8
597	146	7.295	80	116.8	142	7.355	87	123.54	0	0	2	37	6.74	-4
598	158	7.332			156	7.397	51	79.56	0	0	2	38		-2
599	178	7.316	69	122.82	168	7.394	76	127.68	0	0	2	40	4.86	-10
600	173	7.27			171	7.322	66	112.86	0	0	2	40		-2
601	170	7.308			170	7.369	76	129.2	0	0	2	40		0
602	166	7.28			151	7.361	69	104.19	0	0	2	39		-15
603	152	7.176			150	7.236	71	106.5	0	0	2	40		-2
604	152	7.249			149	7.315	61	90.89	0	0	2	37		-3
605	136	7.298			138	7.348	82	113.16	0	0	2	40		2
606	168	7.221			169	7.351	81	136.89	0	0	2	41		1
607	157	7.21			155	7.309	71	110.05	0	0	2	38		-2
608	176	7.198			178	7.457	71	126.38	0	0	2	39		2
609	154	7.364			154	7.406	77	118.58	0	0	2	38		0
610	190	7.32	74	140.6	182	7.35	73	132.86	0	0	2	37	-7.74	-8
611	164	7.213			153	7.294	61	93.33	0	0	2	39		-11
612	163	7.198			161	7.346	81	130.41	0	0	2	39		-2
613	164	7.193			164	7.276	77	126.28	0	0	2	38		0
614	143	7.313			140	7.423	72	100.8	0	0	2	38		-3
615	102	7.288			143	7.398	68	97.24	0	0	2	40		41
616	162	7.378	76	123.12	164	7.401	80	131.2	0	0	2	39	8.08	2
617	137	7.362			137	7.407	73	100.01	0	0	2	38		0
618	142	7.32			144	7.346	81	116.64	0	0	2	37		2
619	168	7.321			163	7.443	84	136.92	0	0	2	39		-5
620	158	7.071			157	7.187	68	106.76	0	0	2	38		-1
621	180	7.275			182	7.372	71	129.22	0	0	2	38		2
622	160	7.347	67	107.2	150	7.369	72	108	1	1	2	39	0.8	-10
623	120	7.331			125	7.365	81	101.25	0	0	2	35		5
624	162	7.206			153	7.378	76	116.28	0	0	2	39		-9
625	200	7.318			203	7.357	67	136.01	0	0	2	41		3
626	171	7.233			159	7.388	78	124.02	1	1	2	39		-12
627		7.331			158	7.376	70	110.6	0	0	2	38
628	167	7.246			169	7.32	56	94.64	0	0	2	42		2
629	171	7.338			160	7.448	65	104	0	0	2	40		-11
630	173	7.295			176	7.33	85	149.6	0	0	2	35		3
631	172	7.137			173	7.158	62	107.26	0	0	2	38		1
632	176	7.317			156	7.382	80	124.8	0	0	2	40		-20
633	183	7.269			162	7.376	83	134.46	0	0	2	38		-21
634	191	7.246			178	7.376	84	149.52	0	0	2	38		-13
635	145	7.377			147	7.438	83	122.01	0	0	2	39		2
636	167	7.169			167	7.214	74	123.58	1	1	2	38		0
637	172	7.269	74	127.28	172	7.29	70	120.4	0	0	2	40	-6.88	0
638	169	7.318			171	7.378	66	112.86	0	0	2	42		2
639	146	7.305			154	7.418	74	113.96	0	0	2	39		8
640	178	7.228			154	7.384	80	123.2	0	0	2	37		-24
641	190	7.29	70	133	193	7.369	71	137.03	0	0	2	39	4.03	3
642	167	7.304			163	7.362	86	140.18	0	0	2	37		-4
643	170	7.389			172	7.461	74	127.28	0	0	2	40		2
644	139	7.252			138	7.302	76	104.88	0	0	2	38		-1
645	146	7.226	77	112.42	143	7.295	75	107.25	0	0	2	40	-5.17	-3
646		7.317			154	7.456	72	110.88	0	0	2	39
647	177	7.261			166	7.367	76	126.16	0	0	2	40		-11
648	190	7.23			181	7.392	71	128.51	0	0	2	41		-9
649	151	7.35			147	7.409	66	97.02	0	0	2	38		-4
650	162	7.253			162	7.32	75	121.5	0	0	2	40		0
651	170	7.233	77	130.9	161	7.301	83	133.63	0	0	2	37	2.73	-9
652		7.325			169	7.36	74	125.06	0	0	2	39
653	173	7.291			166	7.419	72	119.52	0	0	2	40		-7
654	158	7.325			159	7.364	66	104.94	0	0	2	39		1
655	181	7.141			169	7.266	77	130.13	0	0	2	42		-12
656	183	7.131			185	7.27	71	131.35	0	0	2	41		2
657	157	7.275			149	7.358	74	110.26	0	0	2	39		-8
658	157	7.336			150	7.471	77	115.5	1	1	2	39		-7
659	176	7.276			180	7.332	80	144	0	0	2	39		4
660	153	7.352			152	7.401	49	74.48	0	0	2	40		-1
661	159	7.395			160	7.454	78	124.8	0	0	2	40		1
662	165	7.229			165	7.305	59	97.35	0	0	2	39		0
663	174	7.276			156	7.405	74	115.44	0	0	2	40		-18
664	161	7.246			156	7.366	69	107.64	0	0	2	39		-5
665	156	7.175	54	84.24	146	7.346	60	87.6	0	0	2	39	3.36	-10
666	145	7.25			153	7.376	53	81.09	0	0	2	41		8
667	179	7.179	58	103.82	182	7.263			1	1	2	39		3
668	137	7.296			130	7.378	70	91	0	0	2	37		-7
669	164	7.289			146	7.368	71	103.66	0	0	2	41		-18
670	174	7.224			179	7.314	73	130.67	0	0	2	39		5
671	154	7.232			147	7.339	71	104.37	0	0	2	39		-7
672	175	7.248			172	7.4	80	137.6	0	0	2	39		-3
673	143	7.168			133	7.286	78	103.74	0	0	2	36		-10
674	193	7.205			188	7.38	72	135.36	0	0	2	40		-5
675	175	7.343	70	122.5	175	7.364	71	124.25	0	0	2	38	1.75	0
676	191	7.319			172	7.349	76	130.72	0	0	2	39		-19
677	169	7.29			169	7.324	67	113.23	0	0	2	40		0
678	149	7.311			150	7.332	76	114	0	0	2	38		1
679	168	7.165			171	7.304	60	102.6	0	0	2	40		3
680	153	7.246			162	7.402	73	118.26	0	0	2	40		9
681	186	7.328			179	7.37	76	136.04	0	0	2	40		-7
682	195	7.143			203	7.34	85	172.55	0	0	2	36		8
683	163	7.301	79	128.77	85	7.332	2	1.7	0	0	2	39	-127.07	-78
684	177	7.254			177	7.329	73	129.21	0	0	2	41		0
685	146	7.18			119	7.305	82	97.58	0	0	2	37		-27
686	143	7.299			143	7.375	78	111.54	0	0	2	39		0
687	151	7.203			159	7.387	83	131.97	0	0	2	40		8
688	166	7.33			165	7.376	72	118.8	0	0	2	40		-1
689	152	7.334			150	7.416	86	129	0	0	2	41		-2
690	165	7.291			156	7.364	76	118.56	0	0	2	37		-9
691	165	7.077	64	105.6	163	7.202			0	0	2	38		-2
692	170	7.048			190	7.419	76	144.4	0	0	2	39		20
693	180	7.247			178	7.319	61	108.58	0	0	2	42		-2
694	176	7.246			175	7.315	72	126	0	0	2	38		-1
695	160	7.235			174	7.309	75	130.5	0	0	2	39		14
696	199	7.292			195	7.355	65	126.75	0	0	2	38		-4
697	183	7.342			182	7.37	75	136.5	0	0	2	37		-1
698	145	7.321			148	7.376	65	96.2	0	0	2	38		3
699	148	7.296			150	7.336	77	115.5	0	0	2	38		2
700	152	7.301			151	7.412	65	98.15	0	0	2	41		-1
701	166	7.015	63	104.58	162	7.051	63	102.06	0	0	2	42	-2.52	-4
702	150	7.308			150	7.358	56	84	0	0	2	39		0
703	168	7.187			167	7.284	67	111.89	0	0	2	40		-1
704	170	7.196			168	7.317	63	105.84	0	0	2	40		-2
705	144	7.308			144	7.349	76	109.44	0	0	2	38		0
706	192	7.195	72	138.24	186	7.276	78	145.08	0	0	2	40	6.84	-6
707	188	7.342	95	178.6	179	7.378	94	168.26	0	0	2	38	-10.34	-9
708	151	7.284	76	114.76	153	7.401	79	120.87	0	0	2	37	6.11	2
709	205	7.338			189	7.393	73	137.97	0	0	2	40		-16
710	170	7.332	87	147.9	169	7.4	85	143.65	0	0	2	40	-4.25	-1
711	164	7.331			153	7.41	77	117.81	0	0	2	40		-11
712	161	7.384			162	7.426	75	121.5	0	0	2	39		1
713	156	7.318			140	7.41	74	103.6	0	0	2	38		-16
714	169	7.225			162	7.354	83	134.46	0	0	2	40		-7
715	132	7.324			134	7.345	66	88.44	0	0	2	40		2
716	163	7.36			170	7.425	94	159.8	0	0	2	39		7
717	181	7.22			192	7.405	68	130.56	0	0	2	41		11
718	168	7.288			155	7.399	78	120.9	0	0	2	42		-13
719	127	7.268	83	105.41	145	7.424	91	131.95	0	0	2	36	26.54	18
720	173	7.3			160	7.363	73	116.8	0	0	2	39		-13
721	129	7.277			131	7.327	75	98.25	0	0	2	38		2
722	155	7.226	73	113.15	157	7.362	75	117.75	0	0	2	40	4.6	2
723	179	7.141			166	7.328	68	112.88	0	0	2	38		-13
724	147	7.301			149	7.364	79	117.71	1	2	2	36		2
725	169	7.256	70	118.3	170	7.276	73	124.1	0	0	2	39	5.8	1
726	144	7.383	76	109.44	146	7.422	81	118.26	0	0	2	38	8.82	2
727	165	7.301			148	7.392	75	111	0	0	2	39		-17
728	161	7.27			142	7.342	75	106.5	0	0	2	39		-19
729	162	7.303			154	7.411	72	110.88	0	0	2	39		-8
730	176	7.167			165	7.296	74	122.1	0	0	2	40		-11
731	145	7.299			143	7.358	79	112.97	0	0	2	38		-2
732	153	7.304	74	113.22	147	7.4	89	130.83	0	0	2	40	17.61	-6
733	148	7.376			147	7.404	78	114.66	0	0	2	39		-1
734	126	7.295			133	7.326	75	99.75	0	0	2	38		7
735	180	7.304			176	7.401	50	88	0	0	2	40		-4
736	164	7.251			158	7.352	77	121.66	0	0	2	39		-6
737	175	7.254			170	7.307	77	130.9	0	0	2	40		-5
738	187	7.27	69	129.03	189	7.42	79	149.31	0	0	2	40	20.28	2
739	163	7.356			170	7.392	57	96.9	0	0	2	41		7
740	143	7.264			147	7.411	80	117.6	0	0	2	37		4
741	157	7.249			168	7.358	81	136.08	0	0	2	38		11
742	154	7.325			138	7.45	80	110.4	0	0	2	38		-16
743	180	7.273			170	7.367	72	122.4	0	0	2	41		-10
744	164	7.361	84	137.76	140	7.434	82	114.8	0	0	2	39	-22.96	-24
745	199	7.281			197	7.338	65	128.05	0	0	2	39		-2
746	195	7.202			194	7.343	77	149.38	0	0	2	39		-1
747	158	7.178			156	7.284	74	115.44	0	0	2	39		-2
748	171	7.298	81	138.51	169	7.343	80	135.2	0	0	2	38	-3.31	-2
749	172	7.219			163	7.331	68	110.84	0	0	2	42		-9
750	168	7.205			164	7.307	69	113.16	0	0	2	41		-4
751	170	7.209			166	7.268	61	101.26	0	0	2	40		-4
752	163	7.327	71	115.73	162	7.361	78	126.36	0	0	2	37	10.63	-1
753	172	7.169			162	7.309	76	123.12	0	0	2	41		-10
754	161	7.392			160	7.462	76	121.6	0	0	2	39		-1
755	151	7.225			145	7.345	66	95.7	0	0	2	41		-6
756	151	7.193			157	7.41	53	83.21	0	0	2	40		6
757	122	7.301	87	106.14	136	7.392	90	122.4	0	0	2	35	16.26	14
758	170	7.161			161	7.292	69	111.09	0	0	2	38		-9
759	163	7.147			162	7.307	71	115.02	0	0	2	39		-1
760	186	7.353			175	7.494	75	131.25	0	0	2	41		-11
761	182	7.267			179	7.359	67	119.93	0	0	2	40		-3
762	165	7.174			162	7.27	64	103.68	1	1	2	39		-3
763	136	7.315			136	7.349	82	111.52	1	1	2	38		0
764	132	7.323	70	92.4	132	7.392	73	96.36	0	0	2	39	3.96	0
765	143	7.252	73	104.39	139	7.313	74	102.86	0	0	2	40	-1.53	-4
766	181	7.319			178	7.348	78	138.84	0	0	2	37		-3
767	182	7.288	71	129.22	170	7.391	82	139.4	0	0	2	39	10.18	-12
768	151	7.265			146	7.339	73	106.58	0	0	2	39		-5
769	169	7.358	66	111.54	153	7.475	68	104.04	0	0	2	42	-7.5	-16
770	188	7.29			187	7.331	70	130.9	0	0	2	42		-1
771	180	7.281			177	7.341	74	130.98	0	0	2	37		-3
772	168	7.244			170	7.378	75	127.5	0	0	2	39		2
773	155	7.221			171	7.384	81	138.51	0	0	2	39		16
774	161	7.321			159	7.376	71	112.89	0	0	2	42		-2
775	176	7.289			166	7.377	81	134.46	0	0	2	40		-10
776	158	7.327	61	96.38	150	7.352	66	99	0	0	2	41	2.62	-8
777	165	7.317			163	7.423	82	133.66	0	0	2	39		-2
778	143	7.314	65	92.95	146	7.335	72	105.12	0	0	2	39	12.17	3
779	169	7.247			177	7.361	72	127.44	0	0	2	41		8
780	169	7.248	72	121.68	165	7.293	71	117.15	0	0	2	40	-4.53	-4
781	144	7.213			136	7.33	77	104.72	0	0	2	40		-8
782	186	7.179			177	7.299	67	118.59	0	0	2	41		-9
783	159	7.249			154	7.35	71	109.34	0	0	2	41		-5
784	142	7.325			142	7.377	63	89.46	0	0	2	38		0
785	169	7.331			170	7.361	69	117.3	0	0	2	40		1
786	160	7.254			151	7.377	72	108.72	0	0	2	40		-9
787	189	7.282			187	7.336	69	129.03	0	0	2	39		-2
788	190	7.086	49	93.1	185	7.221			0	0	2	41		-5
789	165	7.171			175	7.359	73	127.75	0	0	2	38		10
790	158	7.241			156	7.327	74	115.44	1	1	2	40		-2
791	197	7.209	63	124.11	182	7.367	78	141.96	0	0	2	39	17.85	-15
792	144	7.342			146	7.416	79	115.34	0	0	2	37		2
793	179	7.234			170	7.377	78	132.6	0	0	2	41		-9
794	164	7.162			156	7.279	73	113.88	0	0	2	39		-8
795	171	7.159			180	7.297	63	113.4	0	0	2	39		9
796	182	7.31			179	7.362	67	119.93	0	0	2	38		-3
797	140	7.318			135	7.353	66	89.1	0	0	2	39		-5
798	156	7.28			159	7.373	72	114.48	0	0	2	39		3
799	188	7.267			187	7.377	76	142.12	0	0	2	39		-1
800	176	7.304			180	7.333	61	109.8	0	0	2	38		4
801	125	7.325			125	7.372	83	103.75	0	0	2	38		0
802	169	7.253			161	7.434	91	146.51	0	0	2	41		-8
803	195	7.14			192	7.27	75	144	0	0	2	40		-3
804	166	7.269			160	7.33	72	115.2	0	0	2	41		-6
805	142	7.272			140	7.366	78	109.2	0	0	2	38		-2
806	171	7.277			173	7.384	81	140.13	0	0	2	38		2
807	168	7.149	65	109.2	164	7.284	71	116.44	0	0	2	41	7.24	-4
808	205	7.243			200	7.322	69	138	0	0	2	40		-5
809	161	7.115			162	7.199	61	98.82	0	0	2	40		1
810	167	7.254	76	126.92	207	7.355	89	184.23	0	0	2	40	57.31	40
811	145	7.404			141	7.449	76	107.16	0	0	2	41		-4
812	162	7.381			138	7.453	75	103.5	0	0	2	40		-24
813	181	7.241	83	150.23	179	7.295	81	144.99	0	0	2	39	-5.24	-2
814		7.275			194	7.373	85	164.9	0	0	2	39
815	161	7.238	61	98.21	151	7.326	67	101.17	0	0	2	40	2.96	-10
816	166	7.245			161	7.347	71	114.31	0	0	2	40		-5
817	155	7.369			152	7.423	65	98.8	0	0	2	39		-3
818	119	7.275	75	89.25	138	7.352	76	104.88	0	0	2	37	15.63	19
819	165	7.247			165	7.34	98	161.7	0	0	2	38		0
820	206	7.274			214	7.353	72	154.08	0	0	2	40		8
821		7.201			160	7.354	64	102.4	0	0	2	40
822	142	7.32			141	7.377	80	112.8	0	0	2	39		-1
823	171	7.318			166	7.377	81	134.46	0	0	2	35		-5
824	184	7.268			182	7.348	57	103.74	1	1	2	40		-2
825	178	7.266			167	7.382	67	111.89	0	0	2	41		-11
826	186	7.125			173	7.279	76	131.48	0	0	2	39		-13
827	158	7.27			146	7.393	70	102.2	0	0	2	39		-12
828	159	7.258			153	7.362	71	108.63	0	0	2	39		-6
829	142	7.373			142	7.522	89	126.38	0	0	2	39		0
830	173	7.212			174	7.299	71	123.54	0	0	2	40		1
831	151	7.288			153	7.343	75	114.75	0	0	2	38		2
832	160	7.285			163	7.364	70	114.1	0	0	2	40		3
833	175	7.329			166	7.407	79	131.14	0	0	2	39		-9
834	156	7.429	69	107.64	154	7.463	77	118.58	0	0	2	40	10.94	-2
835	127	7.38			123	7.445	79	97.17	0	0	2	38		-4
836	153	7.133			154	7.263	70	107.8	0	0	2	41		1
837	180	7.271			185	7.389	69	127.65	0	0	2	40		5
838	201	7.322			199	7.361	64	127.36	0	0	2	40		-2
839	158	7.201	79	124.82	133	7.337			0	0	2	37		-25
840	190	7.24			171	7.353	70	119.7	0	0	2	39		-19
841	197	7.199	67	131.99	190	7.293	71	134.9	0	0	2	40	2.91	-7
842	177	7.212			173	7.289	70	121.1	0	0	2	39		-4
843	169	7.25			164	7.349	71	116.44	1	1	2	39		-5
844	131	7.319			126	7.346	85	107.1	0	0	2	35		-5
845	188	7.194			178	7.332	72	128.16	0	0	2	41		-10
846	161	7.265			176	7.42	77	135.52	0	0	2	40		15
847	185	7.248			186	7.31	74	137.64	0	0	2	37		1
848	191	7.184			175	7.299	56	98	0	0	2	40		-16
849	172	7.333			174	7.387	74	128.76	0	0	2	38		2
850	170	7.233			166	7.295	68	112.88	0	0	2	41		-4
851	165	7.288			169	7.379	76	128.44	0	0	2	40		4
852	184	7.125	78	143.52	176	7.262	90	158.4	0	0	2	38	14.88	-8
853	186	7.183			180	7.295	61	109.8	0	0	2	42		-6
854	168	7.317			147	7.424	72	105.84	0	0	2	41		-21
855	165	7.333			156	7.379	68	106.08	0	0	2	41		-9
856	130	7.367	83	107.9	145	7.403	75	108.75	0	0	2	40	0.85	15
857	164	7.274			160	7.321	68	108.8	0	0	2	42		-4
858	158	7.371	69	109.02	154	7.411	67	103.18	0	0	2	42	-5.84	-4
859	153	7.321	72	110.16	155	7.356	73	113.15	0	0	2	40	2.99	2
860	179	7.166			171	7.441	88	150.48	0	0	2	38		-8
861	179	7.294			176	7.441	81	142.56	0	0	2	38		-3
862	167	7.305	74	123.58	169	7.38	77	130.13	0	0	2	38	6.55	2
863	160	7.295	73	116.8	157	7.352	75	117.75	0	0	2	39	0.95	-3
864	163	7.262	75	122.25	161	7.32	77	123.97	0	0	2	39	1.72	-2
865		7.371			155	7.398	78	120.9	0	0	2	40
866		7.257			150	7.334	70	105	0	0	2	40
867	137	7.321			146	7.393	73	106.58	0	0	2	37		9
868	185	7.314	65	120.25		7.341			0	0	2	41
869	181	7.077			194	7.239	51	98.94	0	0	2	40		13
870	173	7.19			175	7.329	75	131.25	0	0	2	42		2
871	191	7.249			194	7.308	66	128.04	0	0	2	41		3
872	195	7.151	59	115.05	186	7.364	68	126.48	0	0	2	37	11.43	-9
873	144	7.281			146	7.347	69	100.74	0	0	2	39		2
874	159	7.233			163	7.522	71	115.73	0	0	2	41		4
875	173	7.201			173	7.331	66	114.18	0	0	2	42		0
876	160	7.136			171	7.355	77	131.67	0	0	2	40		11
877	147	7.148	62	91.14	143	7.35	67	95.81	0	0	2	42	4.67	-4
878	185	7.192			185	7.334	74	136.9	0	0	2	41		0
879	171	7.313			168	7.346	82	137.76	0	0	2	37		-3
880	152	7.324			150	7.365	75	112.5	0	0	2	37		-2
881	183	7.336			178	7.424	74	131.72	0	0	2	40		-5
882	175	7.355			175	7.384	74	129.5	0	0	2	37		0
883	155	7.363			164	7.508	76	124.64	0	0	2	40		9
884	139	7.348			140	7.392	74	103.6	0	0	2	37		1
885	171	7.24			175	7.349	83	145.25	0	0	2	40		4
886	156	7.245			158	7.362	67	105.86	0	0	2	39		2
887	162	7.264			164	7.444	72	118.08	0	0	2	40		2
888	158	7.253			163	7.381	50	81.5	0	0	2	41		5
889	197	7.322			185	7.413	83	153.55	0	0	2	40		-12
890	181	7.33			170	7.425	75	127.5	0	0	2	40		-11
891	172	7.264			177	7.399	83	146.91	1	2	2	38		5
892	162	7.372	74	119.88	160	7.399	84	134.4	0	0	2	38	14.52	-2
893	147	7.28			143	7.31	66	94.38	0	0	2	41		-4
894	149	7.287			149	7.397	79	117.71	0	0	2	40		0
895	189	7.17			184	7.298	81	149.04	0	0	2	41		-5
896	154	7.159			165	7.32	75	123.75	0	0	2	40		11
897	207	7.236			189	7.339	76	143.64	0	0	2	38		-18
898	142	7.386			145	7.431	70	101.5	0	0	2	39		3
899	190	7.202			187	7.307	59	110.33	0	0	2	40		-3
900	163	7.287			158	7.323	74	116.92	0	0	2	38		-5
901	135	7.291			132	7.417	81	106.92	0	0	2	38		-3
902	156	7.313			158	7.399	83	131.14	0	0	2	38		2
903	187	7.226			173	7.328	69	119.37	0	0	2	38		-14
904	164	7.1			158	7.202	59	93.22	0	0	2	40		-6
905	170	7.15			152	7.349	81	123.12	0	0	2	38		-18
906	165	7.36			160	7.421	81	129.6	0	0	2	38		-5
907	183	7.184			185	7.335	61	112.85	0	0	2	40		2
908	164	7.264			164	7.32	71	116.44	0	0	2	40		0
909	160	7.257			158	7.316	69	109.02	0	0	2	41		-2
910	187	7.311			191	7.355	81	154.71	0	0	2	38		4
911	153	7.151	64	97.92	152	7.282			0	0	2	38		-1
912	155	7.242			152	7.366	75	114	0	0	2	39		-3
913	155	7.346			150	7.371	75	112.5	0	0	2	39		-5
914	166	7.211	70	116.2	162	7.297			0	0	2	39		-4
915	175	7.178			171	7.403	81	138.51	0	0	2	39		-4
916	223	7.128			224	7.288	73	163.52	0	0	2	41		1
917	186	7.279			188	7.382	79	148.52	0	0	2	39		2
918	165	7.358			167	7.414	84	140.28	0	0	2	38		2
919	160	7.173			154	7.294	71	109.34	0	0	2	40		-6
920	149	7.239	73	108.77	156	7.32	77	120.12	0	0	2	39	11.35	7
921	132	7.256			147	7.385	71	104.37	0	0	2	40		15
922	150	7.313			137	7.39	59	80.83	0	0	2	41		-13
923	154	7.302			154	7.331	59	90.86	1	1	2	38		0
924	161	7.293			145	7.427	82	118.9	0	0	2	41		-16
925	150	7.259			127	7.347	69	87.63	0	0	2	40		-23
926	182	7.09			175	7.262	73	127.75	0	0	2	39		-7
927	148	7.275			148	7.36	69	102.12	0	0	2	38		0
928	146	7.261			142	7.352	78	110.76	0	0	2	39		-4
929	138	7.367			148	7.444	78	115.44	0	0	2	39		10
930	158	7.267			152	7.362	78	118.56	0	0	2	40		-6
931	157	7.075			178	7.309	67	119.26	0	0	2	42		21
932	153	7.417			148	7.462	66	97.68	0	0	2	40		-5
933		7.067			167	7.201	66	110.22	0	0	2	40
934	159	7.29			153	7.364	84	128.52	0	0	2	39		-6
935	178	7.252			173	7.341	78	134.94	0	0	2	40		-5
936	155	7.317			158	7.366	79	124.82	0	0	2	35		3
937	158	7.261	66	104.28	157	7.32	73	114.61	0	0	2	39	10.33	-1
938	183	7.202			175	7.295	66	115.5	0	0	2	41		-8
939	176	7.328			174	7.398	87	151.38	0	0	2	38		-2
940	140	7.309	75	105	138	7.349	79	109.02	0	0	2	39	4.02	-2
941	159	7.343			163	7.364	70	114.1	0	0	2	39		4
942	142	7.219			136	7.258	71	96.56	0	0	2	38		-6
943	154	7.183	56	86.24	151	7.281	60	90.6	0	0	2	41	4.36	-3
944	180	7.203			163	7.321	66	107.58	0	0	2	41		-17
945	180	7.177	75	135	178	7.262	75	133.5	0	0	2	38	-1.5	-2
946	177	7.382			170	7.466	73	124.1	0	0	2	40		-7
947	153	7.327			162	7.424	55	89.1	0	0	2	40		9
948	152	7.289			152	7.358	69	104.88	0	0	2	38		0
949	159	7.276	78	124.02	157	7.377	71	111.47	0	0	2	39	-12.55	-2
950	164	7.282	67	109.88	160	7.39	71	113.6	0	0	2	39	3.72	-4
951	146	7.307			147	7.36	75	110.25	0	0	2	38		1
952	144	7.229			147	7.315	67	98.49	0	0	2	38		3
953	156	7.129			149	7.279	68	101.32	0	0	2	35		-7
954	152	7.283			149	7.36	78	116.22	0	0	2	39		-3
955	186	7.299			185	7.372	80	148	0	0	2	43		-1
956	170	7.299			158	7.367	80	126.4	0	0	2	38		-12
957	183	7.309	76	139.08	175	7.354	79	138.25	1	1	2	39	-0.83	-8
958	159	7.162			155	7.405	65	100.75	0	0	2	41		-4
959	183	7.101	75	137.25	166	7.248			0	0	2	40		-17
960	167	7.276			161	7.371	71	114.31	0	0	2	38		-6
961	161	7.291			162	7.383	76	123.12	0	0	2	37		1
962	160	7.164			146	7.311	76	110.96	0	0	2	39		-14
963	187	7.203			176	7.302	71	124.96	0	0	2	41		-11
964	176	7.13			178	7.25	79	140.62	0	0	2	39		2
965	175	7.294			172	7.386	73	125.56	0	0	2	41		-3
966	154	7.265			176	7.336	73	128.48	0	0	2	40		22
967	165	7.328			153	7.463	84	128.52	0	0	2	40		-12
968	169	7.278			164	7.4	69	113.16	0	0	2	38		-5
969	174	7.259	71	123.54	166	7.309	71	117.86	0	0	2	39	-5.68	-8
970	155	7.323			156	7.421	59	92.04	0	0	2	40		1
971	170	7.13			174	7.316	64	111.36	0	0	2	40		4
972	183	7.343			184	7.447	77	141.68	0	0	2	39		1
973	185	7.156	72	133.2	178	7.293			0	0	2	38		-7
974	161	7.284	77	123.97	151	7.336	83	125.33	0	0	2	40	1.36	-10
975	194	7.303			196	7.37	82	160.72	1	1	2	41		2
976	170	7.257	75	127.5	150	7.355	86	129	0	0	2	39	1.5	-20
977	184	7.215			178	7.333	72	128.16	0	0	2	38		-6
978	174	7.214			172	7.294	76	130.72	0	0	2	41		-2
979	155	7.182	61	94.55	157	7.213	71	111.47	0	0	2	37	16.92	2
980	132	7.318			131	7.376	78	102.18	0	0	2	37		-1
981	170	7.061			169	7.205	74	125.06	0	0	2	40		-1
982	172	7.269			168	7.374	69	115.92	0	0	2	40		-4
983	159	7.339			140	7.493	71	99.4	0	0	2	41		-19
984	153	7.272			147	7.326	80	117.6	0	0	2	38		-6
985	166	7.301			163	7.352	90	146.7	0	0	2	39		-3
986	165	7.267			160	7.339	71	113.6	0	0	2	40		-5
987	153	7.252	79	120.87	158	7.417	90	142.2	0	0	2	36	21.33	5
988	175	7.282			178	7.36	71	126.38	0	0	2	40		3
989	184	7.221			179	7.357	77	137.83	0	0	2	40		-5
990	174	7.26			171	7.361	74	126.54	0	0	2	39		-3
991	165	7.145	72	118.8	167	7.353	87	145.29	0	0	2	35	26.49	2
992	152	7.253	77	117.04	146	7.319	76	110.96	0	0	2	41	-6.08	-6
993	183	7.281			182	7.486	72	131.04	0	0	2	40		-1
994	165	7.334			162	7.384	74	119.88	0	0	2	38		-3
995	152	7.28			152	7.347	85	129.2	0	0	2	38		0
996	143	7.322			141	7.388	73	102.93	0	0	2	38		-2
997	137	7.191			138	7.268	79	109.02	0	0	2	40		1
998	168	7.254			163	7.293	71	115.73	0	0	2	40		-5
999	150	7.239			156	7.414	79	123.24	0	0	2	35		6
1000	156	7.337			152	7.39	72	109.44	0	0	2	40		-4
1001	169	7.174			169	7.317	73	123.37	0	0	2	38		0
1002	176	7.235			167	7.325	73	121.91	0	0	2	41		-9
1003	192	7.379			182	7.488	66	120.12	0	0	2	41		-10
1004	172	7.386			169	7.455	81	136.89	0	0	2	41		-3
1005	174	7.222			165	7.296	76	125.4	1	1	2	39		-9
1006	164	7.328			159	7.388	83	131.97	0	0	2	38		-5
1007	180	7.336			180	7.432	88	158.4	0	0	2	40		0
1008	187	7.404			187	7.473	87	162.69	0	0	2	39		0
1009	158	7.28			146	7.375	70	102.2	0	0	2	39		-12
1010	185	7.282			181	7.358	65	117.65	0	0	2	40		-4
1011	186	7.128			180	7.261	67	120.6	0	0	2	41		-6
1012	177	7.335			172	7.438	64	110.08	0	0	2	38		-5
1013	159	7.334			149	7.412	68	101.32	0	0	2	40		-10
1014	192	7.268			197	7.451	64	126.08	0	0	2	39		5
1015	174	7.341			167	7.397	80	133.6	0	0	2	38		-7
1016	164	7.208			167	7.377	70	116.9	0	0	2	40		3
1017	151	7.21			146	7.311	72	105.12	0	0	2	40		-5
1018	159	7.142			159	7.307	63	100.17	0	0	2	39		0
1019	181	7.241			182	7.333	58	105.56	0	0	2	42		1
1020	177	7.11	69	122.13	177	7.256	75	132.75	0	0	2	39	10.62	0
1021	172	7.282			172	7.308	76	130.72	1	1	2	38		0
1022	174	7.322			169	7.423	81	136.89	0	0	2	39		-5
1023	172	7.31			163	7.336	69	112.47	0	0	2	40		-9
1024	175	7.338			174	7.425	77	133.98	0	0	2	41		-1
1025	179	7.255			171	7.327	73	124.83	0	0	2	39		-8
1026	186	7.24			204	7.404	56	114.24	0	0	2	42		18
1027	181	7.206			175	7.344	68	119	0	0	2	41		-6
1028	162	7.072			148	7.283	81	119.88	0	0	2	39		-14
1029	189	7.19			194	7.319	70	135.8	0	0	2	41		5
1030	163	7.319	77	125.51	162	7.381	81	131.22	0	0	2	37	5.71	-1
1031	162	7.261			149	7.324	71	105.79	0	0	2	40		-13
1032	155	7.283			155	7.341	77	119.35	0	0	2	39		0
1033	138	7.356			137	7.377	69	94.53	0	0	2	40		-1
1034	177	7.248			181	7.312	68	123.08	0	0	2	41		4
1035	161	7.17			155	7.266	76	117.8	0	0	2	39		-6
1036	172	7.224			164	7.362	81	132.84	0	0	2	40		-8
1037	156	7.262			156	7.442	70	109.2	0	0	2	41		0
1038	161	7.245			166	7.401	75	124.5	0	0	2	41		5
1039	145	7.379	67	97.15	144	7.42	63	90.72	0	0	2	40	-6.43	-1
1040	173	7.302			162	7.4	73	118.26	0	0	2	40		-11
1041	177	7.25			156	7.405	63	98.28	0	0	2	40		-21
1042	217	7.326	33	71.61	226	7.363	68	153.68	0	0	2	39	82.07	9
1043	166	7.278			160	7.351	89	142.4	0	0	2	37		-6
1044	195	7.344			193	7.379	74	142.82	0	0	2	37		-2
1045	171	7.236	65	111.15	158	7.339	72	113.76	0	0	2	40	2.61	-13
1046	185	7.293			188	7.341	65	122.2	0	0	2	40		3
1047	150	7.338			145	7.412	74	107.3	0	0	2	38		-5
1048	150	7.346			152	7.385	63	95.76	0	0	2	41		2
1049	141	7.339			139	7.383	90	125.1	0	0	2	37		-2
1050	154	7.259	81	124.74	155	7.311	79	122.45	0	0	2	37	-2.29	1
1051	135	7.323			120	7.395	73	87.6	0	0	2	39		-15
1052	184	7.285			177	7.48	64	113.28	0	0	2	40		-7
1053	158	7.294	62	97.96	155	7.322	59	91.45	0	0	2	42	-6.51	-3
1054	161	7.302			157	7.353	60	94.2	0	0	2	41		-4
1055	179	7.253			183	7.347	69	126.27	0	0	2	39		4
1056	158	7.392			161	7.452	79	127.19	0	0	2	39		3
1057	141	7.28			142	7.348	61	86.62	0	0	2	38		1
1058	191	7.28			183	7.387	77	140.91	0	0	2	40		-8
1059	196	7.298			194	7.357	66	128.04	0	0	2	40		-2
1060	153	7.35			162	7.542	69	111.78	0	0	2	39		9
1061	191	7.291			183	7.379	82	150.06	0	0	2	42		-8
1062	156	7.282			154	7.385	83	127.82	0	0	2	41		-2
1063	180	7.24			172	7.358	63	108.36	0	0	2	42		-8
1064	129	7.285	75	96.75	129	7.369	78	100.62	0	0	2	39	3.87	0
1065	163	7.255			164	7.386	75	123	0	0	2	38		1
1066	136	7.367			135	7.437	72	97.2	0	0	2	38		-1
1067	133	7.222			132	7.285	78	102.96	0	0	2	38		-1
1068	152	7.25	76	115.52	151	7.418	76	114.76	0	0	2	38	-0.76	-1
1069	169	7.333			159	7.413	72	114.48	0	0	2	40		-10
1070	164	7.213			163	7.295	58	94.54	0	0	2	40		-1
1071	158	7.281			162	7.361	96	155.52	0	0	2	40		4
1072	143	7.223			132	7.344	67	88.44	0	0	2	40		-11
1073	147	7.26			150	7.325	72	108	0	0	2	39		3
1074	151	7.284	93	140.43	142	7.345	97	137.74	0	0	2	38	-2.69	-9
1075	176	7.313			170	7.406	74	125.8	0	0	2	39		-6
1076	161	7.182	62	99.82	165	7.417	78	128.7	0	0	2	37	28.88	4
1077	138	7.266	68	93.84	131	7.348	82	107.42	0	0	2	39	13.58	-7
1078	148	7.277			146	7.321	67	97.82	0	0	2	42		-2
1079	178	7.333			165	7.457	74	122.1	0	0	2	39		-13
1080	189	7.381			185	7.472	79	146.15	0	0	2	40		-4
1081	168	7.299			150	7.404	87	130.5	0	0	2	40		-18
1082	162	7.122			178	7.385	78	138.84	0	0	2	39		16
1083	207	7.166	67	138.69	202	7.291	73	147.46	0	0	2	39	8.77	-5
1084	151	7.403			161	7.501	80	128.8	0	0	2	38		10
1085	173	7.301			173	7.326	65	112.45	0	0	2	40		0
1086	138	7.303			128	7.342	75	96	0	0	2	39		-10
1087	176	7.282			171	7.458	65	111.15	0	0	2	41		-5
1088	179	7.278			184	7.323	75	138	0	0	2	41		5
1089	143	7.273			133	7.376	85	113.05	0	0	2	39		-10
1090	160	7.281			144	7.407	80	115.2	0	0	2	39		-16
1091	160	7.333			163	7.393	69	112.47	0	0	2	40		3
1092	175	7.289			172	7.345	78	134.16	1	1	2	37		-3
1093	166	7.322			162	7.357	66	106.92	0	0	2	41		-4
1094	178	7.315			178	7.414	82	145.96	0	0	2	38		0
1095	168	7.183			152	7.316	78	118.56	0	0	2	38		-16
1096	153	7.247			153	7.311	73	111.69	0	0	2	38		0
1097	156	7.305			148	7.369	65	96.2	0	0	2	39		-8
1098	164	7.272			155	7.363	83	128.65	0	0	2	39		-9
1099	178	7.299			175	7.401	68	119	0	0	2	42		-3
1100	169	7.219			158	7.324	72	113.76	0	0	2	39		-11
1101	160	7.256			161	7.296	69	111.09	0	0	2	40		1
1102	170	7.408			157	7.508	69	108.33	0	0	2	40		-13
1103	181	7.204			192	7.37	63	120.96	0	0	2	40		11
1104	163	7.344			157	7.435	79	124.03	0	0	2	39		-6
1105	167	7.199			168	7.369	67	112.56	0	0	2	42		1
1106	185	7.294			187	7.427	70	130.9	0	0	2	39		2
1107	160	7.243	70	112	160	7.425	85	136	0	0	2	37	24	0
1108	146	7.219	69	100.74	138	7.294			0	0	2	39		-8
1109	146	7.338			148	7.373	57	84.36	0	0	2	40		2
1110	174	7.054			160	7.224	72	115.2	0	0	2	41		-14
1111	162	7.254	67	108.54	143	7.328	63	90.09	0	0	2	40	-18.45	-19
1112	176	7.333	87	153.12	149	7.382	80	119.2	0	0	2	38	-33.92	-27
1113	184	7.342			184	7.386	72	132.48	0	0	2	38		0
1114	143	7.272			139	7.333	63	87.57	0	0	2	40		-4
1115	180	7.199			177	7.398	72	127.44	0	0	2	41		-3
1116	182	7.064			204	7.343	74	150.96	0	0	2	38		22
1117	148	7.147			142	7.281	77	109.34	0	0	2	39		-6
1118	181	7.259	62	112.22	178	7.367	69	122.82	0	0	2	39	10.6	-3
1119	181	7.26	75	135.75	173	7.334	78	134.94	0	0	2	39	-0.81	-8
1120	176	7.233			169	7.337	69	116.61	0	0	2	39		-7
1121	137	7.083			142	7.261	63	89.46	0	0	2	38		5
1122	173	7.133			163	7.301	63	102.69	0	0	2	43		-10
1123	140	7.138			130	7.267	57	74.1	0	0	2	38		-10
1124	157	7.28	65	102.05	154	7.336	65	100.1	0	0	2	41	-1.95	-3
1125	149	7.272			160	7.343	70	112	0	0	2	38		11
1126	158	7.324	67	105.86	159	7.395	67	106.53	0	0	2	40	0.67	1
1127	144	7.271			144	7.306	66	95.04	0	0	2	39		0
1128	154	7.389			145	7.486	79	114.55	0	0	2	41		-9
1129	157	7.272			154	7.325	86	132.44	0	0	2	39		-3
1130	151	7.33			151	7.393	75	113.25	0	0	2	39		0
1131	176	7.302			169	7.428	71	119.99	0	0	2	40		-7
1132	172	7.27			156	7.338	66	102.96	0	0	2	40		-16
1133	156	7.31			138	7.387	83	114.54	0	0	2	38		-18
1134	178	7.275			170	7.359	67	113.9	0	0	2	40		-8
1135	170	7.274			163	7.389	79	128.77	0	0	2	40		-7
1136	176	7.283			169	7.312	71	119.99	0	0	2	40		-7
1137	166	7.298	77	127.82	163	7.347	79	128.77	0	0	2	40	0.95	-3
1138	184	7.311			164	7.374	72	118.08	0	0	2	40		-20
1139	168	7.203	43	72.24	160	7.254	50	80	0	0	2	41	7.76	-8
1140	164	7.235			154	7.334	61	93.94	0	0	2	39		-10
1141	133	7.301	77	102.41	139	7.324	68	94.52	0	0	2	38	-7.89	6
1142	173	7.134			173	7.3	79	136.67	0	0	2	40		0
1143	195	7.204			195	7.302	65	126.75	0	0	2	41		0
1144	170	7.262			155	7.367	78	120.9	0	0	2	37		-15
1145	166	7.236	60	99.6	157	7.307			0	0	2	40		-9
1146	138	7.315			141	7.361	78	109.98	0	0	2	41		3
1147	174	7.129			147	7.302	70	102.9	0	0	2	37		-27
1148	154	7.295			141	7.396	73	102.93	0	0	2	40		-13
1149	152	7.252			156	7.29	69	107.64	0	0	2	40		4
1150	206	7.204			194	7.301	69	133.86	0	0	2	42		-12
1151	174	7.294	79	137.46	174	7.402	79	137.46	0	0	2	37	0	0
1152	151	7.305			151	7.361	78	117.78	0	0	2	38		0
1153	163	7.281	75	122.25	147	7.413	79	116.13	0	0	2	34	-6.12	-16
1154	174	7.319			165	7.378	81	133.65	0	0	2	37		-9
1155	157	7.243			140	7.389	72	100.8	0	0	2	40		-17
1156	137	7.273			139	7.327	61	84.79	0	0	2	39		2
1157	144	7.287			145	7.347	67	97.15	0	0	2	38		1
1158	161	7.244			155	7.364	87	134.85	0	0	2	38		-6
1159	191	7.304			191	7.412	70	133.7	0	0	2	39		0
1160	151	7.24			183	7.304	67	122.61	0	0	2	40		32
1161	192	7.338			193	7.382	70	135.1	0	0	2	41		1
1162	177	7.239			173	7.284	71	122.83	0	0	2	40		-4
1163	158	7.071	50	79	158	7.169			0	0	2	42		0
1164	169	7.235			174	7.288	47	81.78	0	0	2	40		5
1165	165	7.302	76	125.4	174	7.356	76	132.24	0	0	2	39	6.84	9
1166	126	7.276			128	7.354	70	89.6	0	0	2	38		2
1167	155	7.313	69	106.95	138	7.353	75	103.5	0	0	2	39	-3.45	-17
1168	179	7.32			177	7.375	66	116.82	0	0	2	38		-2
1169	175	7.266	60	105	176	7.367	59	103.84	0	0	2	40	-1.16	1
1170	173	7.362			169	7.403	67	113.23	0	0	2	38		-4
1171	194	7.188			194	7.362	70	135.8	0	0	2	40		0
1172	138	7.291			136	7.38	73	99.28	0	0	2	38		-2
1173	167	7.2			169	7.297	83	140.27	0	0	2	37		2
1174	187	7.239			188	7.374	77	144.76	0	0	2	38		1
1175	171	7.275			159	7.362	88	139.92	0	0	2	42		-12
1176	182	7.287			178	7.332	84	149.52	0	0	2	40		-4
1177	174	7.237			171	7.303	61	104.31	0	0	2	41		-3
1178	156	7.315			155	7.389	84	130.2	0	0	2	39		-1
1179	171	7.287			170	7.452	72	122.4	0	0	2	40		-1
1180	152	7.303			155	7.333	71	110.05	0	0	2	40		3
1181	182	7.246			184	7.419	66	121.44	0	0	2	39		2
1182		7.145			157	7.369	64	100.48	0	0	2	41
1183	154	7.256			143	7.34	73	104.39	0	0	2	38		-11
1184	160	7.342			158	7.382	71	112.18	0	0	2	40		-2
1185	151	7.299			154	7.32	79	121.66	0	0	2	41		3
1186	137	7.222			135	7.353	76	102.6	0	0	2	40		-2
1187	169	7.174			166	7.257	72	119.52	0	0	2	39		-3
1188	155	7.107			149	7.246	57	84.93	0	0	2	40		-6
1189	169	7.241	75	126.75	163	7.312	77	125.51	0	0	2	38	-1.24	-6
1190	156	7.31			158	7.371	82	129.56	0	0	2	38		2
1191	161	7.283			163	7.317	56	91.28	0	0	2	40		2
1192	159	7.253			149	7.299	77	114.73	0	0	2	40		-10
1193	178	7.307	64	113.92	181	7.333	67	121.27	0	0	2	41	7.35	3
1194	162	7.31			171	7.363	74	126.54	0	0	2	37		9
1195	142	7.32	75	106.5	136	7.364	76	103.36	0	0	2	37	-3.14	-6
1196	150	7.339	72	108	138	7.389	74	102.12	0	0	2	38	-5.88	-12
1197	153	7.312			156	7.366	71	110.76	0	0	2	36		3
1198	200	7.302			192	7.336	72	138.24	0	0	2	40		-8
1199	159	7.255			163	7.356	77	125.51	0	0	2	38		4
1200	162	7.334			165	7.39	72	118.8	0	0	2	38		3
1201	181	7.286	67	121.27	181	7.371	69	124.89	0	0	2	41	3.62	0
1202	160	7.321			159	7.419	78	124.02	0	0	2	41		-1
1203	179	7.15			177	7.248	75	132.75	0	0	2	38		-2
1204	163	7.277			159	7.341	65	103.35	0	0	2	41		-4
1205	158	7.295			158	7.338	84	132.72	0	0	2	38		0
1206	174	7.316	80	139.2	170	7.417	85	144.5	0	0	2	39	5.3	-4
1207	207	7.199	66	136.62	198	7.334	72	142.56	0	0	2	41	5.94	-9
1208	163	7.215			164	7.322	45	73.8	0	0	2	41		1
1209	162	7.111			153	7.292	77	117.81	0	0	2	39		-9
1210	171	7.164			162	7.293	65	105.3	0	0	2	39		-9
1211	147	7.275			143	7.34	87	124.41	0	0	2	32		-4
1212	149	7.28			158	7.392	70	110.6	0	0	2	41		9
1213	184	7.266			183	7.332	73	133.59	0	0	2	42		-1
1214	145	7.279			149	7.323	71	105.79	0	0	2	38		4
1215	144	6.984			129	7.065	64	82.56	0	0	2	40		-15
1216	153	7.216			141	7.391	77	108.57	0	0	2	41		-12
1217	165	7.249			163	7.303	80	130.4	0	0	2	38		-2
1218	180	7.168	72	129.6	182	7.335			0	0	2	38		2
1219	165	7.324			166	7.394	81	134.46	0	0	2	37		1
1220	135	7.308			146	7.411	74	108.04	0	0	2	38		11
1221	189	7.239	82	154.98	162	7.382	88	142.56	0	0	2	39	-12.42	-27
1222	155	7.141			150	7.32	75	112.5	0	0	2	41		-5
1223	164	7.341	71	116.44	154	7.439	73	112.42	0	0	2	39	-4.02	-10
1224	141	7.298			145	7.353	86	124.7	0	0	2	38		4
1225	160	7.376			163	7.419	81	132.03	0	0	2	39		3
1226	180	7.341			176	7.385	83	146.08	0	0	2	39		-4
1227	165	7.363			155	7.473	89	137.95	0	0	2	39		-10
1228	160	7.204			160	7.308	77	123.2	0	0	2	39		0
1229	144	7.315	52	74.88	147	7.391	57	83.79	0	0	2	39	8.91	3
1230	179	7.172			174	7.214	64	111.36	0	0	2	41		-5
1231	177	7.26			177	7.363	65	115.05	0	0	2	42		0
1232	160	7.087			164	7.225	66	108.24	0	0	2	42		4
1233	163	7.333			172	7.376	64	110.08	0	0	2	42		9
1234	183	7.167			167	7.385	83	138.61	0	0	2	38		-16
1235	154	7.248			196	7.347	92	180.32	0	0	2	38		42
1236	166	7.306			162	7.404	89	144.18	0	0	2	40		-4
1237	138	7.14			158	7.274	76	120.08	0	0	2	41		20
1238	175	7.311			176	7.348	65	114.4	0	0	2	41		1
1239	165	7.202			162	7.336	68	110.16	0	0	2	38		-3
1240	140	7.307			142	7.349	64	90.88	0	0	2	38		2
1241	162	7.327			153	7.418	75	114.75	0	0	2	37		-9
1242	208	7.236			207	7.31	69	142.83	0	0	2	42		-1
1243	177	7.256			172	7.346	75	129	1	1	2	42		-5
1244	178	7.303	71	126.38	163	7.417	72	117.36	0	0	2	40	-9.02	-15
1245	177	7.146			176	7.355	74	130.24	0	0	2	39		-1
1246	165	7.273			165	7.309	82	135.3	0	0	2	40		0
1247	162	7.354			163	7.382	91	148.33	0	0	2	40		1
1248	157	7.255			146	7.349	80	116.8	0	0	2	39		-11
1249	153	7.273	67	102.51	150	7.346	80	120	0	0	2	41	17.49	-3
1250	133	7.344			128	7.436	84	107.52	0	0	2	40		-5
1251	173	7.096	64	110.72	167	7.194	73	121.91	0	0	2	38	11.19	-6
1252	155	7.202	79	122.45	157	7.236	83	130.31	0	0	2	40	7.86	2
1253	171	7.217			170	7.333	74	125.8	0	0	2	41		-1
1254	154	7.273			149	7.402	79	117.71	0	0	2	38		-5
1255	163	7.172	66	107.58	160	7.212	69	110.4	0	0	2	39	2.82	-3
1256	169	7.244			170	7.274	66	112.2	0	0	2	42		1
1257	204	7.159			206	7.297	65	133.9	0	0	2	40		2
1258	169	7.323			175	7.409	76	133	0	0	2	38		6
1259	172	7.332			173	7.391	80	138.4	0	0	2	39		1
1260	191	7.321			193	7.394	57	110.01	0	0	2	39		2
1261	146	7.272			139	7.34	69	95.91	0	0	2	41		-7
1262	163	7.317			166	7.414	74	122.84	0	0	2	38		3
1263	165	7.159			168	7.3	66	110.88	0	0	2	41		3
1264	158	7.348			145	7.42	78	113.1	0	0	2	40		-13
1265	174	7.241	70	121.8	159	7.365			0	0	2	40		-15
1266	139	7.172			137	7.283	67	91.79	0	0	2	40		-2
1267	161	7.225			170	7.406	68	115.6	0	0	2	41		9
1268	161	7.245			158	7.33	76	120.08	0	0	2	35		-3
1269	157	7.276			147	7.363	75	110.25	0	0	2	41		-10
1270	175	7.299			170	7.396	67	113.9	0	0	2	41		-5
1271	158	7.241			148	7.344	83	122.84	0	0	2	42		-10
1272	155	7.371			161	7.488	82	132.02	0	0	2	37		6
1273	170	7.261			166	7.364	70	116.2	0	0	2	39		-4
1274	173	7.197			178	7.406	58	103.24	0	0	2	39		5
1275	168	7.164	74	124.32	168	7.311	77	129.36	0	0	2	38	5.04	0
1276	168	7.257	67	112.56	156	7.353	75	117	0	0	2	39	4.44	-12
1277	163	7.337			160	7.381	78	124.8	0	0	2	38		-3
1278	162	7.18	57	92.34	150	7.344	65	97.5	0	0	2	42	5.16	-12
1279	189	7.207			185	7.303	72	133.2	0	0	2	40		-4
1280	163	7.295			162	7.378	75	121.5	0	0	2	38		-1
1281	158	7.313	77	121.66	162	7.36	85	137.7	0	0	2	38	16.04	4
1282	151	7.295	74	111.74	143	7.376	80	114.4	0	0	2	35	2.66	-8
1283	141	7.399			141	7.427	75	105.75	0	0	2	39		0
1284	148	7.18			143	7.297	78	111.54	0	0	2	37		-5
1285	146	7.255			128	7.502	69	88.32	0	0	2	41		-18
1286	161	7.275			161	7.347	71	114.31	0	0	2	39		0
1287	160	7.364			164	7.414	79	129.56	0	0	2	37		4
1288	181	7.299			189	7.401	69	130.41	0	0	2	40		8
1289	171	7.331	78	133.38	169	7.369	75	126.75	0	0	2	39	-6.63	-2
1290	170	7.373			169	7.44	77	130.13	0	0	2	40		-1
1291	216	7.264			221	7.357	66	145.86	0	0	2	42		5
1292	167	7.231			140	7.366	82	114.8	0	0	2	38		-27
1293	134	7.286			134	7.342	82	109.88	0	0	2	38		0
1294	165	7.402			163	7.455	78	127.14	0	0	2	40		-2
1295	155	7.337			153	7.37	69	105.57	0	0	2	38		-2
1296	162	7.135			177	7.315	65	115.05	0	0	2	41		15
1297	178	7.238	66	117.48	168	7.351	71	119.28	0	0	2	35	1.8	-10
1298	151	7.168	68	102.68	152	7.252	73	110.96	0	0	2	38	8.28	1
1299	152	7.24			149	7.388	81	120.69	0	0	2	38		-3
1300	156	7.248			146	7.352	57	83.22	0	0	2	39		-10
1301	176	7.4			165	7.484	82	135.3	0	0	2	38		-11
1302	167	7.28			169	7.341	75	126.75	0	0	2	39		2
1303	151	7.192			147	7.282	67	98.49	0	0	2	40		-4
1304	177	7.258	63	111.51	156	7.405	66	102.96	0	0	2	41	-8.55	-21
1305	157	7.346	81	127.17	148	7.402	85	125.8	0	0	2	34	-1.37	-9
1306	186	7.275			172	7.333	72	123.84	0	0	2	39		-14
1307	173	7.36			164	7.5	69	113.16	0	0	2	41		-9
1308	182	7.237			177	7.32	85	150.45	0	0	2			-5
1309	158	7.293	67	105.86	157	7.319	65	102.05	0	0	2	39	-3.81	-1
1310	174	7.205	72	125.28	171	7.279			0	0	2	38		-3
1311	171	7.349	70	119.7	163	7.375	79	128.77	0	0	2	38	9.07	-8
1312	161	7.233			159	7.365	76	120.84	0	0	2	39		-2
1313	147	7.225			154	7.331	58	89.32	0	0	2	39		7
1314	168	7.181			159	7.4	81	128.79	0	0	2	40		-9
1315	188	7.401			193	7.453	78	150.54	0	0	2	39		5
1316	183	7.298	83	151.89	178	7.327	84	149.52	0	0	2	39	-2.37	-5
1317	171	7.165			177	7.351	73	129.21	0	0	2	39		6
1318	145	7.187	62	89.9	142	7.231	75	106.5	0	0	2	40	16.6	-3
1319	148	7.284			148	7.305	77	113.96	1	1	2	32		0
1320	191	7.082			183	7.246	66	120.78	0	0	2	41		-8
1321	160	7.291			163	7.364	72	117.36	0	0	2	40		3
1322	154	7.282	74	113.96	154	7.333	79	121.66	0	0	2	31	7.7	0
1323	162	7.314			166	7.427	82	136.12	0	0	2	39		4
1324	170	7.294			173	7.443	67	115.91	0	0	2	39		3
1325	165	7.238			149	7.418	85	126.65	0	0	2	41		-16
1326	197	7.137			197	7.278	73	143.81	0	0	2	40		0
1327	118	7.364			122	7.452	55	67.1	0	0	2	38		4
1328	159	7.288			154	7.374	77	118.58	0	0	2	41		-5
1329	137	7.334			140	7.417	66	92.4	0	0	2	39		3
1330	170	7.092			153	7.287	73	111.69	0	0	2	40		-17
1331	154	7.217			144	7.336	68	97.92	0	0	2	37		-10
1332	167	7.23	60	100.2	173	7.301	69	119.37	0	0	2	38	19.17	6
1333	154	7.314	78	120.12	139	7.399	75	104.25	0	0	2	38	-15.87	-15
1334	192	7.29	72	138.24	185	7.352	72	133.2	0	0	2	38	-5.04	-7
1335	162	7.34	64	103.68	178	7.389	71	126.38	0	0	2	38	22.7	16
1336	162	7.296			167	7.32	68	113.56	0	0	2	35		5
1337	177	7.168			176	7.252	77	135.52	0	0	2	40		-1
1338	154	7.183			148	7.3	82	121.36	0	0	2	40		-6
1339	183	7.156			176	7.274	80	140.8	0	0	2	40		-7
1340	173	7.268	89	153.97	165	7.336	91	150.15	0	0	2	31	-3.82	-8
1341	154	7.303			155	7.397	69	106.95	0	0	2	39		1
1342	147	7.374			142	7.397	81	115.02	0	0	2	39		-5
1343	196	7.283	70	137.2	190	7.321			0	0	2	39		-6
1344	173	7.347			175	7.389	64	112	1	2	2	33		2
1345	142	7.324	2	2.84	146	7.349	53	77.38	0	0	2	37	74.54	4
1346	153	7.227			154	7.309	79	121.66	0	0	2	40		1
1347	207	7.078			165	7.405	77	127.05	0	0	2	42		-42
1348	173	7.375			154	7.47	77	118.58	0	0	2	39		-19
1349	163	7.228			169	7.389	58	98.02	0	0	2	40		6
1350	155	7.244			157	7.458	63	98.91	0	0	2	39		2
1351	162	7.272			161	7.365	69	111.09	0	0	2	39		-1
1352	151	7.311			130	7.453	83	107.9	0	0	2	39		-21
1353	164	7.35			172	7.402	73	125.56	0	0	2	37		8
1354	168	7.325			170	7.386	82	139.4	0	0	2	38		2
1355	141	7.264			125	7.354	71	88.75	0	0	2	39		-16
1356	148	7.4			146	7.478	72	105.12	0	0	2	40		-2
1357	162	7.303			157	7.408	66	103.62	0	0	2	40		-5
1358		7.349			135	7.408	83	112.05	0	0	2	39
1359	177	7.343			179	7.408	63	112.77	0	0	2	41		2
1360	167	7.336			174	7.417	82	142.68	0	0	2	39		7
1361	162	7.381			159	7.419	62	98.58	0	0	2	38		-3
1362	146	7.36	55	80.3	155	7.409	55	85.25	0	0	2	41	4.95	9
1363	188	7.173			184	7.311	81	149.04	0	0	2	41		-4
1364	164	7.259	76	124.64	172	7.284	72	123.84	0	0	2	41	-0.8	8
1365	164	7.323			172	7.415	80	137.6	0	0	2	39		8
1366	164	7.211			165	7.37	69	113.85	0	0	2	39		1
1367	142	7.317			149	7.471	63	93.87	0	0	2	40		7
1368	153	7.148	65	99.45	169	7.364	75	126.75	0	0	2	39	27.3	16
1369	160	7.306	78	124.8	149	7.39	78	116.22	0	0	2	39	-8.58	-11
1370	141	7.335			179	7.401	84	150.36	0	0	2	33		38
1371	156	7.256			147	7.357	74	108.78	0	0	2	39		-9
1372	159	7.258	68	108.12	133	7.407	70	93.1	0	0	2	38	-15.02	-26
1373	146	7.315			147	7.374	72	105.84	0	0	2	38		1
1374	144	7.281			151	7.339	84	126.84	0	0	2	38		7
1375	191	7.21	67	127.97	175	7.344	77	134.75	0	0	2	40	6.78	-16
1376	145	7.173			153	7.375	82	125.46	0	0	2	40		8
1377	178	7.244			174	7.366	82	142.68	0	0	2	38		-4
1378	155	7.336			154	7.386	77	118.58	0	0	2	38		-1
1379		7.28			161	7.406	87	140.07	0	0	2	37
1380	162	7.335			156	7.367	64	99.84	0	0	2	40		-6
1381	119	7.311	78	92.82	119	7.347	82	97.58	0	0	2	37	4.76	0
1382	151	7.252			166	7.404	71	117.86	0	0	2	37		15
1383	165	7.247			160	7.336	68	108.8	0	0	2	39		-5
1384	160	7.282			153	7.364	75	114.75	0	0	2	39		-7
1385	174	7.137			164	7.212	60	98.4	0	0	2	40		-10
1386	171	7.087	69	117.99	172	7.172	73	125.56	0	0	2	39	7.57	1
1387	143	7.331			147	7.386	58	85.26	0	0	2	40		4
1388	163	7.246			166	7.331	77	127.82	0	0	2	38		3
1389	190	7.285			183	7.343	73	133.59	0	0	2	39		-7
1390	196	7.286			190	7.343	63	119.7	0	0	2	40		-6
1391	155	7.337			155	7.375	72	111.6	0	0	2	40		0
1392	186	7.274			186	7.329	68	126.48	0	0	2	40		0
1393	159	7.271			144	7.349	62	89.28	0	0	2	40		-15
1394	153	7.356	77	117.81	158	7.38	74	116.92	0	0	2	39	-0.89	5
1395	141	7.333			147	7.474	73	107.31	0	0	2	39		6
1396	152	7.316			153	7.368	66	100.98	0	0	2	38		1
1397	175	7.126			187	7.314	47	87.89	0	0	2	42		12
1398	186	7.21	48	89.28	189	7.474	59	111.51	0	0	2	40	22.23	3
1399	186	7.342			186	7.365	75	139.5	0	0	2	41		0
1400	168	7.344			168	7.376	77	129.36	0	0	2	38		0
1401	176	7.361	63	110.88	172	7.381	70	120.4	0	0	2	40	9.52	-4
1402	169	7.144	70	118.3	170	7.177			0	0	2	38		1
1403	150	7.404	78	117	148	7.455	87	128.76	0	0	2	39	11.76	-2
1404	134	7.347			138	7.414	82	113.16	0	0	2	38		4
1405	193	7.237			189	7.388	80	151.2	0	0	2	39		-4
1406	177	7.256			172	7.341	77	132.44	0	0	2	41		-5
1407	160	7.279			158	7.36	68	107.44	0	0	2	40		-2
1408	172	7.389			165	7.477	63	103.95	0	0	2	40		-7
1409	155	7.301			158	7.352	75	118.5	0	0	2	38		3
1410	175	7.267	23	40.25	177	7.309	68	120.36	0	0	2	37	80.11	2
1411	180	7.221			179	7.356	72	128.88	0	0	2	41		-1
1412	180	7.191			172	7.325	86	147.92	0	0	2	39		-8
1413	150	7.296	85	127.5	147	7.358	89	130.83	0	0	2	37	3.33	-3
1414	171	7.123			163	7.274	70	114.1	0	0	2	41		-8
1415	159	7.191			163	7.35	62	101.06	0	0	2	38		4
1416	169	7.267	67	113.23	165	7.302			0	0	2	39		-4
1417	187	7.354			179	7.455	74	132.46	0	0	2	39		-8
1418	151	7.285			137	7.408	57	78.09	0	0	2	42		-14
1419	148	7.315			142	7.423	70	99.4	0	0	2	40		-6
1420	166	7.363			162	7.44	72	116.64	0	0	2	42		-4
1421	182	7.245			180	7.396	70	126	0	0	2	40		-2
1422	160	7.17			150	7.348	70	105	0	0	2	40		-10
1423	176	7.218			178	7.298	75	133.5	0	0	2	38		2
1424	142	7.282	67	95.14	138	7.341	64	88.32	0	0	2	41	-6.82	-4
1425	170	7.406			169	7.51	74	125.06	0	0	2	39		-1
1426	183	7.276			179	7.352	70	125.3	0	0	2	37		-4
1427	192	7.316			191	7.391	43	82.13	0	0	2	40		-1
1428	157	7.236	56	87.92	154	7.372	66	101.64	0	0	2	41	13.72	-3
1429	167	7.304			168	7.362	76	127.68	0	0	2	36		1
1430	192	7.211			189	7.291	76	143.64	0	0	2	40		-3
1431	159	7.247			160	7.319	75	120	0	0	2	38		1
1432	161	7.396	59	94.99	167	7.449	74	123.58	0	0	2	38	28.59	6
1433	163	7.218			163	7.293	77	125.51	0	0	2	37		0
1434	181	7.32			181	7.359	72	130.32	0	0	2	38		0
1435	176	7.227			164	7.319	96	157.44	0	0	2	39		-12
1436	186	7.177	65	120.9	188	7.217	66	124.08	0	0	2	39	3.18	2
1437	159	7.335			149	7.37	73	108.77	0	0	2	40		-10
1438	162	7.259			155	7.342	81	125.55	0	0	2	39		-7
1439		7.247			171	7.364	71	121.41	0	0	2	39
1440	147	7.209	52	76.44	136	7.368	61	82.96	0	0	2	39	6.52	-11
1441	153	7.163			154	7.287	65	100.1	0	0	2	41		1
1442	210	7.263			208	7.357	66	137.28	0	0	2	39		-2
1443	163	7.351			159	7.374	68	108.12	0	0	2	38		-4
1444	148	7.259			147	7.356	78	114.66	0	0	2	38		-1
1445	153	7.246	61	93.33	144	7.318	69	99.36	0	0	2	38	6.03	-9
1446	172	7.243			169	7.338	72	121.68	0	0	2	40		-3
1447	139	7.31	95	132.05	150	7.352	93	139.5	0	0	2	36	7.45	11
1448	175	7.305			181	7.388	71	128.51	0	0	2	38		6
1449	146	7.291			156	7.36	70	109.2	0	0	2	41		10
1450	150	7.3			145	7.427	66	95.7	0	0	2	38		-5
1451	184	7.367			187	7.472	77	143.99	0	0	2	39		3
1452	138	7.117			136	7.285	72	97.92	0	0	2	38		-2
1453	200	7.377			201	7.432	71	142.71	0	0	2	41		1
1454	180	7.263			181	7.288	72	130.32	0	0	2	42		1
1455	158	7.225			138	7.392	73	100.74	0	0	2	37		-20
1456	167	7.145			156	7.396	85	132.6	0	0	2	40		-11
1457	160	7.246			166	7.452	75	124.5	0	0	2	37		6
1458	158	7.36			151	7.414	71	107.21	0	0	2	41		-7
1459	178	7.022			169	7.291	62	104.78	0	0	2	40		-9
1460	165	7.203			170	7.4	68	115.6	0	0	2	39		5
1461	169	7.332			161	7.361	78	125.58	0	0	2	39		-8
1462	171	7.248			165	7.342	82	135.3	0	0	2	38		-6
1463	167	7.298			162	7.369	74	119.88	0	0	2	39		-5
1464	190	7.354			196	7.452	65	127.4	0	0	2	39		6
1465	158	7.238			159	7.331	68	108.12	0	0	2	39		1
1466	163	7.128	61	99.43	161	7.175			0	0	2	40		-2
1467	159	7.208			157	7.304	64	100.48	0	0	2	40		-2
1468	164	7.249			153	7.366	71	108.63	0	0	2	37		-11
1469	154	7.253			154	7.364	84	129.36	0	0	2	35		0
1470	162	7.283			155	7.427	79	122.45	0	0	2	42		-7
1471	142	7.275			143	7.356	84	120.12	0	0	2	38		1
1472	174	7.308			163	7.391	74	120.62	0	0	2	39		-11
1473	160	7.296			136	7.45	65	88.4	0	0	2	40		-24
1474	142	7.302			142	7.338	71	100.82	0	0	2	38		0
1475	168	7.179	76	127.68	168	7.298	76	127.68	0	0	2	36	0	0
1476	159	7.328			159	7.389	75	119.25	0	0	2	38		0
1477	172	7.265			172	7.285	69	118.68	0	0	2	39		0
1478	148	7.257	69	102.12	149	7.291	72	107.28	0	0	2	38	5.16	1
1479	152	7.312			152	7.364	80	121.6	0	0	2	38		0
1480	149	7.186			149	7.344	67	99.83	0	0	2	39		0
1481	179	7.216			167	7.391	73	121.91	0	0	2	40		-12
1482	164	7.275			164	7.407	81	132.84	0	0	2	41		0
1483	166	7.329			165	7.366	70	115.5	0	0	2	41		-1
1484	162	7.277			167	7.344	64	106.88	0	0	2	40		5
1485	177	7.276			178	7.387	78	138.84	0	0	2	39		1
1486	166	7.33			168	7.389	65	109.2	0	0	2	40		2
1487	149	7.322	69	102.81	136	7.384	74	100.64	0	0	2	37	-2.17	-13
1488	165	7.289	72	118.8	162	7.348	72	116.64	0	0	2	39	-2.16	-3
1489	166	7.322			159	7.39	72	114.48	0	0	2	40		-7
1490	159	7.299	66	104.94	140	7.358	68	95.2	0	0	2	39	-9.74	-19
1491	222	7.202			182	7.306	63	114.66	0	0	2	39		-40
1492	145	7.297			148	7.362	67	99.16	0	0	2	38		3
1493	169	7.322			168	7.364	66	110.88	0	0	2	39		-1
1494	162	7.304	60	97.2	155	7.34	70	108.5	0	0	2	39	11.3	-7
1495	150	7.233			150	7.472	83	124.5	0	0	2	38		0
1496	153	7.307			150	7.385	60	90	0	0	2	39		-3
1497	173	7.302	71	122.83	152	7.366	84	127.68	0	0	2	40	4.85	-21
1498	171	7.429			164	7.497	78	127.92	0	0	2	40		-7
1499	184	7.365			178	7.416	77	137.06	0	0	2	40		-6
1500	168	7.125			169	7.184	76	128.44	0	0	2	37		1
1501	175	7.192			168	7.272	71	119.28	0	0	2	41		-7
1502	166	7.123			169	7.207	72	121.68	0	0	2	37		3
1503	171	7.155			172	7.27	77	132.44	0	0	2	40		1
1504	177	7.277			175	7.355	69	120.75	0	0	2	40		-2
1505	158	7.284			160	7.36	77	123.2	0	0	2	38		2
1506	180	7.31			169	7.369	71	119.99	0	0	2	40		-11
1507	157	7.162			152	7.262	64	97.28	0	0	2	37		-5
1508	178	7.174			168	7.315	77	129.36	0	0	2	39		-10
1509	138	7.339			137	7.407	72	98.64	0	0	2	37		-1
1510	167	7.134			164	7.246	59	96.76	0	0	2	42		-3
1511	159	7.237			160	7.332	77	123.2	0	0	2	38		1
1512	175	7.207	64	112	173	7.299	66	114.18	0	0	2	41	2.18	-2
1513	172	7.053			188	7.391	87	163.56	0	0	2	37		16
1514	162	7.29			148	7.372	59	87.32	0	0	2	42		-14
1515	169	7.144			173	7.232	52	89.96	0	0	2	42		4
1516	177	7.279			183	7.378	65	118.95	0	0	2	42		6
1517	191	7.253	62	118.42	164	7.336	65	106.6	0	0	2	39	-11.82	-27
1518	158	7.352			152	7.413	71	107.92	0	0	2	40		-6
1519	181	7.356			180	7.391	81	145.8	0	0	2	39		-1
1520	149	7.307			147	7.38	50	73.5	0	0	2	40		-2
1521	167	7.228			173	7.273	69	119.37	0	0	2	40		6
1522	175	7.214			174	7.273	65	113.1	0	0	2	41		-1
1523	160	7.221			160	7.357	64	102.4	0	0	2	40		0
1524	176	7.139	62	109.12	174	7.178	66	114.84	0	0	2	39	5.72	-2
1525	194	7.246	66	128.04	174	7.329			0	0	2	39		-20
1526	171	7.131	67	114.57	170	7.255			0	0	2	41		-1
1527	175	7.278			174	7.336	79	137.46	0	0	2	38		-1
1528	130	7.309			84	7.378	95	79.8	0	0	2	37		-46
1529	201	7.257			199	7.367	78	155.22	0	0	2	40		-2
1530	176	7.003			159	7.215	65	103.35	0	0	2	40		-17
1531	168	7.276			170	7.338	89	151.3	0	0	2	35		2
1532	180	7.38			177	7.438	53	93.81	0	0	2	39		-3
1533	150	7.402			134	7.488	72	96.48	0	0	2	40		-16
1534	147	7.312			155	7.41	80	124	0	0	2	39		8
1535	160	7.316			158	7.368	75	118.5	0	0	2	39		-2
1536	145	7.258			149	7.329	71	105.79	0	0	2	38		4
1537	140	7.285			123	7.444	79	97.17	0	0	2	40		-17
1538	167	7.305			161	7.368	85	136.85	0	0	2	38		-6
1539	171	7.294			166	7.376	72	119.52	0	0	2	39		-5
1540	182	7.276	70	127.4	183	7.33			0	0	2	39		1
1541	162	7.226	57	92.34	162	7.323	64	103.68	0	0	2	40	11.34	0
1542	154	7.146			147	7.226	58	85.26	0	0	2	40		-7
1543	171	7.377	73	124.83	169	7.414	68	114.92	0	0	2	41	-9.91	-2
1544	161	7.189	74	119.14	162	7.441	81	131.22	0	0	2	40	12.08	1
1545	186	7.379			172	7.428	62	106.64	0	0	2	41		-14
1546	135	7.337			133	7.385	80	106.4	0	0	2	26		-2
1547	161	7.355	57	91.77	166	7.405	61	101.26	0	0	2	41	9.49	5
1548	169	7.294			160	7.381	79	126.4	0	0	2	40		-9
1549	181	7.364	80	144.8	175	7.436	76	133	0	0	2	36	-11.8	-6
1550	163	7.176	70	114.1	158	7.342	74	116.92	0	0	2	40	2.82	-5
1551	141	7.261			131	7.29	91	119.21	0	0	2	34		-10
1552	164	7.183			157	7.313	63	98.91	0	0	2	41		-7
1553	146	7.194			150	7.313	92	138	0	0	2	35		4
1554	157	7.319			160	7.399	82	131.2	0	0	2	36		3
1555	151	7.355	78	117.78	152	7.396	88	133.76	0	0	2	39	15.98	1
1556	156	7.253			155	7.353	84	130.2	0	0	2	39		-1
1557	171	7.223			150	7.35	85	127.5	0	0	2	40		-21
1558	166	7.239			155	7.329	69	106.95	0	0	2	37		-11
1559	189	7.205	54	102.06	182	7.302			0	0	2	36		-7
1560	192	7.08			186	7.324	68	126.48	0	0	2	39		-6
1561	144	7.346			177	7.419	65	115.05	0	0	2	41		33
1562	164	7.232			157	7.387	79	124.03	0	0	2	41		-7
1563	154	6.946			168	7.213	77	129.36	0	0	2	37		14
1564	194	7.096			199	7.238	83	165.17	0	0	2	41		5
1565	182	7.303	47	85.54	177	7.376	53	93.81	0	0	2	39	8.27	-5
1566	114	7.306			110	7.38	81	89.1	0	0	2	38		-4
1567	165	7.206			153	7.349	77	117.81	0	0	2	40		-12
1568	145	7.305			149	7.341	77	114.73	0	0	2	38		4
1569	150	7.287			146	7.38	77	112.42	0	0	2	38		-4
1570	177	7.323			170	7.369	76	129.2	0	0	2	38		-7
1571	176	7.276			169	7.386	73	123.37	0	0	2	41		-7
1572	165	7.153			169	7.325	62	104.78	0	0	2	41		4
1573	188	7.122	59	110.92	191	7.227	70	133.7	0	0	2	41	22.78	3
1574	158	7.25			141	7.374	64	90.24	0	0	2	41		-17
1575	162	7.165			162	7.313	82	132.84	0	0	2	38		0
1576	167	7.24			183	7.398	75	137.25	0	0	2	39		16
1577	135	7.311			129	7.42	85	109.65	0	0	2	39		-6
1578	166	7.308			165	7.37	81	133.65	0	0	2	39		-1
1579	149	7.131	69	102.81	146	7.262	73	106.58	0	0	2	37	3.77	-3
1580	171	7.233			176	7.319	74	130.24	0	0	2	38		5
1581	174	7.222			175	7.295	59	103.25	0	0	2	40		1
1582	181	7.164			179	7.292	70	125.3	0	0	2	39		-2
1583	164	7.349	64	104.96	155	7.389	62	96.1	0	0	2	42	-8.86	-9
1584	186	7.198			181	7.294	74	133.94	0	0	2	38		-5
1585	156	7.321			153	7.446	78	119.34	0	0	2	41		-3
1586	154	7.281			144	7.379	80	115.2	0	0	2	40		-10
1587	169	7.278			164	7.365	67	109.88	0	0	2	40		-5
1588	157	7.055			147	7.337	75	110.25	0	0	2	40		-10
1589	179	7.283			173	7.351	61	105.53	0	0	2	40		-6
1590	177	7.333			186	7.446	80	148.8	0	0	2	38		9
1591	152	7.366			160	7.407	71	113.6	0	0	2	37		8
1592	189	7.261			179	7.373	68	121.72	0	0	2	40		-10
1593	177	7.239			174	7.341	71	123.54	0	0	2	42		-3
1594	179	7.145			147	7.354	68	99.96	0	0	2	40		-32
1595	152	7.202	64	97.28	149	7.284	65	96.85	0	0	2	41	-0.43	-3
1596	145	7.317			140	7.39	83	116.2	0	0	2	39		-5
1597	157	7.294			158	7.322	75	118.5	0	0	2	40		1
1598	121	7.324			123	7.371	81	99.63	0	0	2	38		2
1599	165	7.334			161	7.411	60	96.6	0	0	2	41		-4
1600	178	7.254			182	7.358	69	125.58	0	0	2	38		4
1601	177	7.277	50	88.5	159	7.416	62	98.58	0	0	2	39	10.08	-18
1602	193	6.99			201	7.287	67	134.67	0	0	2	40		8
1603	177	7.227			172	7.395	60	103.2	0	0	2	41		-5
1604	144	7.261			140	7.344	74	103.6	0	0	2	35		-4
1605	183	7.242			183	7.29	69	126.27	0	0	2	39		0
1606	197	7.297	65	128.05	173	7.382	80	138.4	0	0	2	38	10.35	-24
1607	170	7.311	68	115.6	160	7.387	67	107.2	0	0	2	40	-8.4	-10
1608	176	7.327			166	7.435	92	152.72	0	0	2	40		-10
1609	159	7.343			150	7.422	80	120	0	0	2	38		-9
1610	191	7.292			179	7.378	67	119.93	0	0	2	41		-12
1611	179	7.273			180	7.461	60	108	0	0	2	40		1
1612	147	7.31			137	7.404	78	106.86	0	0	2	38		-10
1613	145	7.309			143	7.375	72	102.96	0	0	2	38		-2
1614	158	7.232			141	7.357	79	111.39	0	0	2	41		-17
1615	166	7.094			158	7.274	54	85.32	0	0	2	42		-8
1616	151	7.224			142	7.39	84	119.28	0	0	2	38		-9
1617	170	7.308			169	7.448	66	111.54	0	0	2	40		-1
1618	149	7.237			145	7.357	82	118.9	0	0	2	38		-4
1619	165	7.221			155	7.373	69	106.95	0	0	2	39		-10
1620	161	7.164			177	7.341	61	107.97	0	0	2	39		16
1621	168	7.174			163	7.315	75	122.25	0	0	2	38		-5
1622	173	7.381			164	7.43	78	127.92	0	0	2	41		-9
1623	164	7.254			166	7.335	68	112.88	0	0	2	38		2
1624	171	7.306	68	116.28	181	7.355	68	123.08	0	0	2	40	6.8	10
1625	169	7.194			164	7.289	67	109.88	0	0	2	39		-5
1626	163	7.188			159	7.328	63	100.17	0	0	2	41		-4
1627	148	7.212			149	7.27	67	99.83	0	0	2	42		1
1628	169	7.318			157	7.419	83	130.31	0	0	2	39		-12
1629	175	7.227			183	7.278	68	124.44	0	0	2	40		8
1630	177	7.177			189	7.32	71	134.19	0	0	2	39		12
1631	167	7.221			148	7.317	84	124.32	0	0	2	40		-19
1632	154	7.292	73	112.42	133	7.366	79	105.07	0	0	2	40	-7.35	-21
1633	157	7.192			147	7.316	71	104.37	0	0	2	39		-10
1634	175	7.341			170	7.398	67	113.9	0	0	2	40		-5
1635	148	7.254			146	7.358	84	122.64	0	0	2	40		-2
1636	140	7.353			121	7.4	81	98.01	0	0	2	37		-19
1637	178	7.185			171	7.326	82	140.22	0	0	2	40		-7
1638	143	7.148			140	7.275	69	96.6	0	0	2	38		-3
1639	154	7.25			155	7.294	71	110.05	0	0	2	41		1
1640	172	7.221			161	7.345	73	117.53	0	0	2	40		-11
1641	189	7.254			190	7.285	79	150.1	0	0	2	38		1
1642	167	7.405	61	101.87	168	7.44	69	115.92	0	0	2	39	14.05	1
1643	162	7.368			159	7.428	83	131.97	0	0	2	38		-3
1644	137	7.267			132	7.323	59	77.88	0	0	2	39		-5
1645	155	7.298	57	88.35	143	7.384	65	92.95	0	0	2	39	4.6	-12
1646	156	7.234			160	7.398	71	113.6	0	0	2	37		4
1647	153	7.37			155	7.442	71	110.05	0	0	2	39		2
1648	183	7.279			186	7.303	71	132.06	0	0	2	39		3
1649	188	7.329			154	7.391	74	113.96	0	0	2	38		-34
1650	184	7.222			179	7.373	68	121.72	0	0	2	41		-5
1651	141	7.361			139	7.42	80	111.2	0	0	2	40		-2
1652	131	7.29			136	7.338	68	92.48	0	0	2	39		5
1653	211	7.212			138	7.284	69	95.22	0	0	2	40		-73
1654	162	7.196			160	7.382	74	118.4	0	0	2	40		-2
1655	177	7.342			173	7.405	70	121.1	0	0	2	41		-4
1656	181	7.143			176	7.273	66	116.16	0	0	2	40		-5
1657	187	7.278			182	7.398	73	132.86	0	0	2	39		-5
1658	167	7.161	67	111.89	165	7.265			0	0	2	40		-2
1659	154	7.26			167	7.384	67	111.89	0	0	2	39		13
1660	159	7.339			154	7.402	71	109.34	0	0	2	38		-5
1661	148	7.214			162	7.329	78	126.36	0	0	2	38		14
1662	146	7.261	79	115.34	139	7.369	88	122.32	0	0	2	39	6.98	-7
1663	161	7.145	77	123.97	167	7.194			0	0	2	38		6
1664	167	7.39			167	7.499	74	123.58	0	0	2	38		0
1665	134	7.303			119	7.425	75	89.25	0	0	2	40		-15
1666	162	7.241			156	7.311	80	124.8	0	0	2	38		-6
1667	169	7.216			178	7.393	69	122.82	0	0	2	38		9
1668	175	7.266			144	7.393	77	110.88	0	0	2	39		-31
1669	180	7.218			172	7.306	79	135.88	0	0	2	38		-8
1670	155	7.238	70	108.5	147	7.307	68	99.96	0	0	2	40	-8.54	-8
1671	165	7.227			161	7.314	79	127.19	0	0	2	41		-4
1672	103	7.292			158	7.367	74	116.92	0	0	2	38		55
1673	175	7.304			168	7.459	81	136.08	0	0	2	37		-7
1674	147	7.269			144	7.32	75	108	0	0	2	38		-3
1675	159	7.199			145	7.333	58	84.1	0	0	2	39		-14
1676	153	7.068	72	110.16	151	7.182	74	111.74	0	0	2	37	1.58	-2
1677	173	7.259			167	7.34	75	125.25	0	0	2	38		-6
1678	177	7.204			206	7.364	74	152.44	0	0	2	40		29
1679	129	7.3			129	7.338	79	101.91	0	0	2	36		0
1680	142	7.277			141	7.327	77	108.57	0	0	2	38		-1
1681	195	7.311			187	7.371	66	123.42	0	0	2	41		-8
1682	181	7.392			168	7.435	79	132.72	0	0	2	39		-13
1683	156	7.295			155	7.374	82	127.1	0	0	2	38		-1
1684	152	7.336			140	7.447	80	112	0	0	2	38		-12
1685	150	7.208			146	7.31	67	97.82	0	0	2	40		-4
1686	145	7.314			147	7.37	79	116.13	0	0	2	36		2
1687	163	7.206	76	123.88	154	7.31	87	133.98	0	0	2	39	10.1	-9
1688	200	7.204	66	132	198	7.31	73	144.54	0	0	2	38	12.54	-2
1689	157	7.239	68	106.76	150	7.308	66	99	0	0	2	39	-7.76	-7
1690	197	7.188	62	122.14	191	7.265	71	135.61	0	0	2	42	13.47	-6
1691	136	7.239			131	7.32	74	96.94	0	0	2	39		-5
1692	151	7.266			145	7.321	65	94.25	0	0	2	41		-6
1693	158	7.276			162	7.317	71	115.02	0	0	2	41		4
1694	150	7.318	75	112.5	141	7.403	80	112.8	0	0	2	39	0.3	-9
1695	140	7.249	63	88.2	127	7.388	67	85.09	0	0	2	40	-3.11	-13
1696	152	7.311			144	7.375	74	106.56	0	0	2	40		-8
1697	145	7.316			146	7.378	75	109.5	0	0	2	39		1
1698	168	7.3			162	7.364	60	97.2	0	0	2	42		-6
1699	166	7.206			165	7.369	81	133.65	0	0	2	40		-1
1700	169	7.388			171	7.472	77	131.67	0	0	2	39		2
1701	166	7.284			168	7.319	79	132.72	0	0	2	40		2
1702	192	7.151			185	7.327	77	142.45	0	0	2	40		-7
1703	167	7.285			151	7.367	82	123.82	0	0	2	37		-16
1704	167	7.258			156	7.376	65	101.4	0	0	2	40		-11
1705	177	7.279			149	7.392	63	93.87	0	0	2	41		-28
1706	163	7.199			180	7.312	69	124.2	0	0	2	39		17
1707	178	7.245	77	137.06	178	7.311	79	140.62	0	0	2	38	3.56	0
1708	175	7.311	84	147	173	7.343	82	141.86	0	0	2	38	-5.14	-2
1709	155	7.162			159	7.277	78	124.02	0	0	2	38		4
1710	181	7.264			187	7.405	64	119.68	0	0	2	39		6
1711	144	7.336			132	7.434	80	105.6	0	0	2	39		-12
1712	135	7.328			140	7.364	65	91	0	0	2	39		5
1713	177	7.276			173	7.389	73	126.29	0	0	2	40		-4
1714	189	7.274			191	7.415	72	137.52	0	0	2	41		2
1715	155	7.264			154	7.335	59	90.86	0	0	2	40		-1
1716	177	7.262			171	7.295	78	133.38	0	0	2	39		-6
1717	140	7.308			142	7.355	87	123.54	0	0	2	39		2
1718	201	7.226	78	156.78	178	7.359	86	153.08	0	0	2	40	-3.7	-23
1719	162	7.307			165	7.354	62	102.3	1	2	2	42		3
1720	155	7.338	79	122.45	143	7.367	80	114.4	0	0	2	39	-8.05	-12
1721	169	7.004			166	7.185	69	114.54	0	0	2	38		-3
1722	143	7.335			146	7.369	79	115.34	0	0	2	38		3
1723	171	7.337			169	7.359	69	116.61	0	0	2	40		-2
1724	169	7.297			163	7.383	50	81.5	0	0	2	42		-6
1725	153	7.144			151	7.234	68	102.68	0	0	2	40		-2
1726	154	7.161			147	7.263	60	88.2	0	0	2	39		-7
1727	168	7.309			168	7.356	77	129.36	0	0	2	37		0
1728	164	7.241	69	113.16	162	7.331	75	121.5	0	0	2	38	8.34	-2
1729	167	7.3			169	7.397	70	118.3	0	0	2	38		2
1730	162	7.2			151	7.383	83	125.33	0	0	2	40		-11
1731	186	7.194			186	7.318	71	132.06	0	0	2	38		0
1732	161	7.289	74	119.14	182	7.336	76	138.32	0	0	2	39	19.18	21
1733	152	7.347			150	7.426	81	121.5	0	0	2	34		-2
1734	152	7.276	80	121.6	149	7.413	89	132.61	0	0	2	41	11.01	-3
1735	181	7.308	70	126.7	180	7.354	73	131.4	0	0	2	38	4.7	-1
1736	163	7.205			156	7.382	65	101.4	0	0	2	41		-7
1737	193	7.119	69	133.17	186	7.264	74	137.64	0	0	2	38	4.47	-7
1738	160	7.313			161	7.368	69	111.09	0	0	2	42		1
1739	194	7.214	78	151.32	196	7.278	81	158.76	0	0	2	39	7.44	2
1740	192	7.253			194	7.304	74	143.56	0	0	2	39		2
1741	169	7.272			163	7.32	81	132.03	0	0	2	41		-6
1742	161	7.304			158	7.4	74	116.92	0	0	2	39		-3
1743	180	7.309			167	7.432	80	133.6	0	0	2	38		-13
1744	188	7.174			181	7.311	70	126.7	0	0	2	40		-7
1745	134	7.363			138	7.436	73	100.74	0	0	2	35		4
1746	170	7.097			175	7.308	79	138.25	0	0	2	40		5
1747	174	7.268	69	120.06	194	7.395	72	139.68	0	0	2	40	19.62	20
1748	187	7.356			192	7.413	69	132.48	0	0	2	42		5
1749	194	7.3			188	7.38	72	135.36	0	0	2	39		-6
1750	152	7.339			145	7.381	82	118.9	0	0	2	40		-7
1751	172	7.266			181	7.388	82	148.42	0	0	2	39		9
1752	166	7.225			160	7.314	72	115.2	0	0	2	41		-6
1753	183	7.186	65	118.95	177	7.3	73	129.21	0	0	2	40	10.26	-6
1754	171	7.233			166	7.35	49	81.34	0	0	2	40		-5
1755	173	7.168			169	7.297	60	101.4	0	0	2	42		-4
1756	155	7.28			169	7.453	75	126.75	0	0	2	41		14
1757	151	7.341			157	7.392	79	124.03	0	0	2	38		6
1758	187	7.269			190	7.296	77	146.3	0	0	2	40		3
1759	165	7.266			159	7.314	73	116.07	0	0	2	40		-6
1760	170	7.197			169	7.336	77	130.13	0	0	2	40		-1
1761	151	7.278			155	7.334	80	124	0	0	2	38		4
1762	159	7.356			157	7.415	81	127.17	0	0	2	39		-2
1763	182	7.194			175	7.327	65	113.75	0	0	2	40		-7
1764	159	7.276			158	7.347	77	121.66	0	0	2	38		-1
1765	167	7.195			168	7.267	75	126	0	0	2	40		1
1766	170	7.234			175	7.366	80	140	0	0	2	40		5
1767	188	7.206			205	7.419	53	108.65	0	0	2	41		17
1768	177	7.308			174	7.349	72	125.28	0	0	2	38		-3
1769	142	7.329			141	7.407	75	105.75	0	0	2	40		-1
1770	155	7.351			159	7.43	71	112.89	0	0	2	40		4
1771	173	7.169			166	7.316	75	124.5	0	0	2	42		-7
1772	154	7.265			156	7.357	69	107.64	0	0	2	41		2
1773	158	7.312			156	7.375	86	134.16	0	0	2	37		-2
1774	141	7.291			138	7.318	60	82.8	0	0	2	38		-3
1775	172	7.32			170	7.348	82	139.4	0	0	2	41		-2
1776	127	7.334			124	7.418	76	94.24	0	0	2	39		-3
1777	150	7.3			146	7.385	77	112.42	0	0	2	38		-4
1778	144	7.362			143	7.426	69	98.67	0	0	2	38		-1
1779	146	7.26			146	7.326	67	97.82	0	0	2	38		0
1780	187	7.232			176	7.343	68	119.68	0	0	2	38		-11
1781	139	7.334			139	7.385	82	113.98	0	0	2	37		0
1782	164	7.319			162	7.341	81	131.22	0	0	2	38		-2
1783	138	7.314			137	7.359	72	98.64	0	0	2	38		-1
1784	173	7.151	68	117.64	166	7.285	74	122.84	0	0	2	41	5.2	-7
1785	152	7.247			149	7.359	76	113.24	0	0	2	36		-3
1786	162	7.2			149	7.391	70	104.3	0	0	2	39		-13
1787	175	7.232			170	7.291	75	127.5	0	0	2	40		-5
1788	150	7.374			150	7.421	73	109.5	0	0	2	39		0
1789	173	7.205	69	119.37	167	7.271	67	111.89	0	0	2	38	-7.48	-6
1790	146	7.324			144	7.39	74	106.56	0	0	2	38		-2
1791	153	7.378			175	7.478	78	136.5	0	0	2	39		22
1792	172	7.27			170	7.337	68	115.6	0	0	2	40		-2
1793	188	7.255			179	7.352	70	125.3	0	0	2	40		-9
1794	178	7.206			171	7.37	69	117.99	0	0	2	40		-7
1795	195	7.188			179	7.3	66	118.14	0	0	2	42		-16
1796	165	7.254			154	7.347	79	121.66	0	0	2	38		-11
1797	179	7.318			195	7.4	63	122.85	0	0	2	41		16
1798	171	7.277	72	123.12	166	7.346	80	132.8	1	1	2	34	9.68	-5
1799	160	7.254			158	7.357	66	104.28	0	0	2	40		-2
1800	176	7.244			165	7.32	62	102.3	0	0	2	41		-11
1801	192	7.112	57	109.44	184	7.204			0	0	2	40		-8
1802	143	7.234			140	7.363	94	131.6	0	0	2	35		-3
1803	151	7.246	60	90.6	149	7.342	65	96.85	0	0	2	42	6.25	-2
1804	173	7.21			177	7.31	71	125.67	0	0	2	41		4
1805	170	7.068			170	7.218	79	134.3	0	0	2	40		0
1806	170	7.309			161	7.368	81	130.41	0	0	2	40		-9
1807	184	7.227	74	136.16	176	7.388	87	153.12	0	0	2	39	16.96	-8
1808	170	7.282	78	132.6	156	7.371			0	0	2	38		-14
1809	163	7.112			174	7.359	83	144.42	0	0	2	39		11
1810	169	7.229			172	7.313	77	132.44	0	0	2	40		3
1811	173	7.281			174	7.404	71	123.54	0	0	2	41		1
1812	196	7.065			212	7.33	73	154.76	0	0	2	38		16
1813	187	7.231			187	7.317	65	121.55	0	0	2	41		0
1814	157	7.294			165	7.435	82	135.3	0	0	2	40		8
1815	174	7.232			186	7.387	74	137.64	0	0	2	38		12
1816	172	7.22			174	7.429	70	121.8	0	0	2	40		2
1817	165	7.241			167	7.331	66	110.22	0	0	2	40		2
1818	153	7.162			155	7.319	79	122.45	0	0	2	38		2
1819	166	7.268			159	7.37	76	120.84	0	0	2	37		-7
1820	204	7.115			202	7.298	63	127.26	0	0	2	41		-2
1821	150	7.438			152	7.481	73	110.96	0	0	2	39		2
1822	133	7.358			139	7.402	82	113.98	0	0	2	38		6
1823	185	7.389			183	7.457	71	129.93	0	0	2	40		-2
1824	203	7.223			205	7.332	71	145.55	0	0	2	41		2
1825	165	7.244			143	7.393	71	101.53	0	0	2	39		-22
1826	166	7.284			166	7.342	71	117.86	0	0	2	39		0
1827	181	7.252			179	7.367	57	102.03	0	0	2	42		-2
1828	154	7.412	71	109.34	148	7.467	73	108.04	0	0	2	38	-1.3	-6
1829	181	7.227	73	132.13	176	7.313	68	119.68	0	0	2	40	-12.45	-5
1830	137	7.311			135	7.374	94	126.9	0	0	2	35		-2
1831	149	7.223	65	96.85	145	7.374	73	105.85	0	0	2	40	9	-4
1832	183	7.28			184	7.378	63	115.92	0	0	2	40		1
1833	169	7.301			168	7.341	77	129.36	0	0	2	41		-1
1834	147	7.289			185	7.366	69	127.65	0	0	2	38		38
1835	162	7.247			128	7.309	70	89.6	0	0	2	40		-34
1836	196	7.203			195	7.32	77	150.15	0	0	2	41		-1
1837	171	7.317			171	7.371	78	133.38	0	0	2	37		0
1838	155	7.21	57	88.35	152	7.345	62	94.24	0	0	2	41	5.89	-3
1839	156	7.169	59	92.04	154	7.195	57	87.78	0	0	2	40	-4.26	-2
1840	147	7.305			148	7.354	74	109.52	0	0	2	36		1
1841	158	7.343			155	7.411	75	116.25	0	0	2	39		-3
1842	165	7.248			167	7.354	58	96.86	0	0	2	38		2
1843	164	7.334			161	7.398	76	122.36	0	0	2	38		-3
1844	175	7.226			167	7.38	78	130.26	0	0	2	40		-8
1845	157	7.176			164	7.308	63	103.32	0	0	2	40		7
1846	151	7.336			152	7.362	64	97.28	1	1	2	38		1
1847	173	7.272	70	121.1	166	7.377	73	121.18	0	0	2	40	0.08	-7
1848	181	7.223			180	7.351	69	124.2	0	0	2	42		-1
1849	143	7.118			142	7.244	76	107.92	0	0	2	40		-1
1850	170	7.282			167	7.399	75	125.25	0	0	2	40		-3
1851	182	7.306	81	147.42	180	7.397	78	140.4	0	0	2	42	-7.02	-2
1852	210	7.19			200	7.289	77	154	0	0	2	40		-10
1853	185	7.231			190	7.347	44	83.6	0	0	2	38		5
1854	174	7.254			170	7.376	69	117.3	0	0	2	40		-4
1855	180	7.221			161	7.377	82	132.02	0	0	2	41		-19
1856	172	7.279			174	7.37	77	133.98	0	0	2	40		2
1857	166	7.29			157	7.393	75	117.75	0	0	2	38		-9
1858	159	7.242			162	7.329	76	123.12	0	0	2	38		3
1859	155	7.186			139	7.387	73	101.47	0	0	2	39		-16
1860	149	7.174			156	7.313	77	120.12	0	0	2	40		7
1861	158	7.181	78	123.24	170	7.276	70	119	0	0	2	37	-4.24	12
1862	150	7.279			151	7.337	65	98.15	0	0	2	40		1
1863	160	7.265	80	128	157	7.323	85	133.45	0	0	2	37	5.45	-3
1864	156	7.329			150	7.419	70	105	0	0	2	38		-6
1865	177	7.179			191	7.291	70	133.7	0	0	2	39		14
1866	180	7.237			165	7.348	73	120.45	0	0	2	40		-15
1867		7.282			164	7.362	81	132.84	0	0	2	39
1868	176	7.29			164	7.376	92	150.88	0	0	2	36		-12
1869	158	7.307			137	7.419	73	100.01	0	0	2	40		-21
1870	167	7.077	54	90.18	170	7.179	56	95.2	0	0	2	42	5.02	3
1871	179	7.196			178	7.295	71	126.38	0	0	2	41		-1
1872	147	7.306			146	7.368	79	115.34	0	0	2	38		-1
1873	169	7.231	69	116.61	160	7.389	78	124.8	0	0	2	39	8.19	-9
1874	182	7.174			166	7.275	76	126.16	0	0	2	38		-16
1875	167	7.289			157	7.356	75	117.75	0	0	2	40		-10
1876	142	7.205			138	7.287	69	95.22	0	0	2	39		-4
1877	139	7.297			135	7.374	75	101.25	0	0	2	38		-4
1878	157	7.324	58	91.06	155	7.38	62	96.1	0	0	2	40	5.04	-2
1879	182	7.233			182	7.384	78	141.96	0	0	2	40		0
1880	159	7.325			126	7.381	88	110.88	0	0	2	38		-33
1881	145	7.303			151	7.34	75	113.25	0	0	2	38		6
1882	168	7.192	69	115.92	174	7.36	74	128.76	0	0	2	40	12.84	6
1883	183	7.121			184	7.238	75	138	0	0	2	39		1
1884	155	7.329			143	7.374	71	101.53	0	0	2	39		-12
1885	197	7.218			186	7.308	72	133.92	0	0	2	41		-11
1886	149	7.303			151	7.374	78	117.78	0	0	2	39		2
1887	186	7.309	77	143.22	168	7.383	76	127.68	0	0	2	38	-15.54	-18
1888		7.191			160	7.314	60	96	0	0	2	40
1889	155	7.25			136	7.373	71	96.56	0	0	2	40		-19
1890	175	7.35			163	7.407	80	130.4	0	0	2	36		-12
1891	146	7.174	65	94.9	145	7.264	70	101.5	0	0	2	41	6.6	-1
1892	164	7.268			161	7.332	76	122.36	0	0	2	40		-3
1893	178	7.279			165	7.343	74	122.1	0	0	2	41		-13
1894	132	7.296			133	7.316	74	98.42	1	1	2	35		1
1895	183	7.309	74	135.42	168	7.395	83	139.44	0	0	2	40	4.02	-15
1896	148	7.306			150	7.341	87	130.5	0	0	2	30		2
1897	131	7.22			125	7.261	92	115	0	0	2	30		-6
1898	177	7.157	60	106.2	156	7.358	72	112.32	0	0	2	39	6.12	-21
1899	154	7.243	70	107.8	149	7.415	80	119.2	0	0	2	39	11.4	-5
1900	167	7.291			157	7.341	80	125.6	0	0	2	38		-10
1901	181	7.308			181	7.353	65	117.65	0	0	2	40		0
1902	182	7.246	72	131.04	183	7.274	75	137.25	0	0	2	40	6.21	1
1903	169	7.258	82	138.58	172	7.314	79	135.88	0	0	2	40	-2.7	3
1904	205	7.239			192	7.361	68	130.56	0	0	2	42		-13
1905	146	7.352			142	7.422	73	103.66	0	0	2	39		-4
1906	145	7.315			148	7.363	65	96.2	0	0	2	38		3
1907	179	7.254			177	7.326	68	120.36	0	0	2	39		-2
1908	162	7.176			170	7.426	67	113.9	0	0	2	40		8
1909	151	7.321			151	7.376	67	101.17	0	0	2	42		0
1910	167	7.281			162	7.367	87	140.94	0	0	2	36		-5
1911	147	7.275			138	7.34	90	124.2	0	0	2	40		-9
1912	185	7.247			183	7.381	74	135.42	0	0	2	40		-2
1913	171	7.361			167	7.42	77	128.59	0	0	2	38		-4
1914	165	7.253			170	7.368	71	120.7	0	0	2	41		5
1915	158	7.317	78	123.24	157	7.362	78	122.46	0	0	2	37	-0.78	-1
1916	172	7.277			173	7.352	73	126.29	0	0	2	39		1
1917	130	7.191			158	7.267	81	127.98	1	2	2	37		28
1918	184	7.272	67	123.28	179	7.335	72	128.88	0	0	2	40	5.6	-5
1919	144	7.337			129	7.388	69	89.01	0	0	2	41		-15
1920	148	7.24			154	7.322	89	137.06	0	0	2	41		6
1921	166	7.229			159	7.339	73	116.07	0	0	2	36		-7
1922	177	7.304			160	7.462	76	121.6	0	0	2	40		-17
1923	144	7.319			147	7.402	75	110.25	0	0	2	34		3
1924	180	7.278			181	7.334	81	146.61	1	1	2	39		1
1925	156	7.275			157	7.376	80	125.6	0	0	2	38		1
1926	136	7.197			137	7.403	77	105.49	0	0	2	38		1
1927	163	7.319			158	7.399	59	93.22	0	0	2	40		-5
1928	176	7.209			169	7.325	83	140.27	0	0	2	39		-7
1929	179	7.211			168	7.313	82	137.76	0	0	2	41		-11
1930	169	7.17			175	7.295	72	126	0	0	2	40		6
1931	169	7.161			185	7.289	74	136.9	0	0	2	38		16
1932	163	7.301			164	7.37	62	101.68	0	0	2	42		1
1933	157	7.279			165	7.333	69	113.85	0	0	2	39		8
1934	160	7.273			152	7.412	67	101.84	0	0	2	40		-8
1935	175	7.144	67	117.25	166	7.249	73	121.18	0	0	2	39	3.93	-9
1936	165	7.347			167	7.402	74	123.58	0	0	2	38		2
1937	167	7.294			167	7.365	67	111.89	0	0	2	40		0
1938	172	7.27			167	7.32	76	126.92	0	0	2	39		-5
1939	161	7.294			163	7.369	75	122.25	0	0	2	40		2
1940	165	7.095	60	99	164	7.219			0	0	2	42		-1
1941	171	7.215	80	136.8	172	7.332			0	0	2	39		1
1942	129	7.193			130	7.274	81	105.3	0	0	2	38		1
1943	154	7.298			155	7.396	77	119.35	0	0	2	39		1
1944	175	7.333			186	7.442	82	152.52	0	0	2	39		11
1945	179	7.311			169	7.465	63	106.47	0	0	2	41		-10
1946	183	7.214			181	7.286	65	117.65	0	0	2	40		-2
1947	135	7.379			137	7.451	60	82.2	0	0	2	41		2
1948	161	7.333			170	7.373	61	103.7	0	0	2	41		9
1949	148	7.265			145	7.338	85	123.25	0	0	2	38		-3
1950	163	7.236			156	7.507	78	121.68	0	0	2	38		-7
1951	170	7.155			167	7.261	73	121.91	0	0	2	39		-3
1952	162	7.248			160	7.4	78	124.8	0	0	2	40		-2
1953	161	7.293			159	7.367	76	120.84	0	0	2	39		-2
1954	160	7.295	57	91.2	157	7.38	65	102.05	0	0	2	37	10.85	-3
1955	177	7.229			173	7.306	78	134.94	0	0	2	37		-4
1956	124	7.372			137	7.405	79	108.23	0	0	2	38		13
1957	161	7.355			160	7.412	77	123.2	0	0	2	38		-1
1958	144	7.24	72	103.68	140	7.326	84	117.6	0	0	2	40	13.92	-4
1959	167	7.327			167	7.367	71	118.57	0	0	2	40		0
1960	147	7.409			142	7.496	82	116.44	0	0	2	41		-5
1961	154	7.251			154	7.286	70	107.8	1	1	2	39		0
1962	201	7.193			200	7.315	65	130	0	0	2	40		-1
1963	148	7.211			144	7.35	81	116.64	0	0	2	39		-4
1964	170	7.306			167	7.365	74	123.58	0	0	2	40		-3
1965	141	7.378	76	107.16	140	7.398	74	103.6	1	2	2	38	-3.56	-1
1966	185	7.226	87	160.95	184	7.373	83	152.72	0	0	2	38	-8.23	-1
1967	140	7.277			143	7.327	82	117.26	1	1	2	37		3
1968	150	7.223	61	91.5	149	7.281	67	99.83	0	0	2	39	8.33	-1
1969	178	7.353			161	7.469	82	132.02	0	0	2	38		-17
1970	168	7.186			152	7.296	75	114	0	0	2	40		-16
1971	169	7.123			179	7.26	61	109.19	0	0	2	41		10
1972	169	7.133			170	7.193	78	132.6	0	0	2	40		1
1973	160	7.302			169	7.331	78	131.82	0	0	2	38		9
1974	189	7.238	64	120.96	186	7.271	69	128.34	0	0	2	41	7.38	-3
1975	167	7.318			151	7.446	82	123.82	0	0	2	39		-16
1976	171	7.173	53	90.63	169	7.208			0	0	2	39		-2
1977	181	7.299			168	7.429	86	144.48	0	0	2	39		-13
1978	159	7.302	75	119.25	151	7.377	79	119.29	0	0	2	40	0.04	-8
1979	185	7.182			185	7.329	74	136.9	0	0	2	39		0
1980	180	7.357			179	7.4	71	127.09	0	0	2	39		-1
1981	168	7.253	79	132.72	171	7.304	72	123.12	0	0	2	40	-9.6	3
1982	177	7.246			175	7.344	79	138.25	0	0	2	42		-2
1983	176	7.297			167	7.372	67	111.89	0	0	2	41		-9
1984	155	7.313			160	7.346	70	112	0	0	2	38		5
1985	146	7.144			150	7.297	87	130.5	0	0	2	40		4
1986	174	7.182	74	128.76	161	7.293	72	115.92	0	0	2	35	-12.84	-13
1987	142	7.252			142	7.325	90	127.8	0	0	2	39		0
1988	190	7.313			183	7.396	75	137.25	0	0	2	38		-7
1989	163	7.269	68	110.84	155	7.348	73	113.15	0	0	2	40	2.31	-8
1990	148	7.202			149	7.389	77	114.73	0	0	2	40		1
1991	158	7.171			158	7.245	63	99.54	0	0	2	40		0
1992	163	7.153			147	7.367	76	111.72	0	0	2	41		-16
1993	169	7.132			167	7.381	73	121.91	0	0	2	39		-2
1994	131	7.346	78	102.18	127	7.39	84	106.68	0	0	2	39	4.5	-4
1995	144	7.229			158	7.336	83	131.14	0	0	2	36		14
1996	170	7.24			169	7.296	69	116.61	0	0	2	39		-1
1997	186	7.204			178	7.3	61	108.58	0	0	2	41		-8
1998	172	7.28			174	7.416	55	95.7	0	0	2	41		2
1999	136	7.261			137	7.377	83	113.71	0	0	2	38		1
[truncated: 14,273 more rows]
